# Supplementary material for: Intensity-specific leisure-time physical activity and depressive symptoms among first-year university students: a four-wave longitudinal study
Source: PeerJ. 2026 Jul 2;14:e21498. doi: 10.7717/peerj.21498 (PMC13333126; doi:10.7717/peerj.21498)
Supplement: Supplemental Information 1 — All four measurement waves and the complete information from all scales. [file peerj-14-21498-s001.xlsx]

## Sheet: Sheet1
id	gender	age	DS1	MET-V1	MET-M1	MET-L1	LTPA1	DS2	MET-V2	MET-M2	MET-L2	LTPA2	DS3	MET-V3	MET-M3	MET-L3	LTPA3	DS4	MET-V4	MET-M4	MET-L4	LTPA4	LTPA-V	LTPA-M	LTPA-L
23102120801205	2	18	6	9	10	6	25	3	18	10	6	34	3	0	15	9	24	0	18	5	9	32	45	40	30
23102120801215	2	18	17	18	10	6	34	12	0	10	6	16	11	36	20	12	68	15	45	35	21	101	99	75	45
23102120801210	2	17	2	27	10	6	43	3	27	15	9	51	0	18	10	6	34	2	9	10	12	31	81	45	33
23102120801219	2	18	7	18	5	3	26	7	27	15	9	51	6	0	15	9	24	6	0	10	9	19	45	45	30
23102120801217	1	18	5	36	20	12	68	0	36	20	12	68	8	27	15	9	51	0	27	15	9	51	126	70	42
23102120801202	2	18	12	18	15	9	42	6	27	15	9	51	5	36	10	9	55	0	27	15	9	51	108	55	36
23102120108119	1	18	0	63	25	15	103	0	45	25	15	85	0	45	25	15	85	0	36	20	12	68	189	95	57
23102120801102	1	18	9	0	0	9	9	2	27	15	9	51	2	18	10	6	34	1	9	5	12	26	54	30	36
23102120801104	1	19	3	36	20	0	56	7	45	30	6	81	4	45	25	15	85	3	45	15	21	81	171	90	42
23102120801105	2	19	5	27	15	21	63	5	18	10	6	34	6	18	10	6	34	1	9	5	3	17	72	40	36
23102120801106	1	19	2	9	5	3	17	5	27	15	9	51	11	36	20	12	68	9	45	25	15	85	117	65	39
23102120801108	2	17	7	18	10	9	37	9	45	25	15	85	9	18	10	3	31	9	18	15	15	48	99	60	42
23102120801109	1	18	3	9	5	3	17	8	36	20	12	68	6	27	15	9	51	9	45	15	6	66	117	55	30
23102120801110	2	18	10	9	0	3	12	6	27	15	9	51	6	27	15	9	51	1	27	10	12	49	90	40	33
23102120801111	1	18	4	27	10	3	40	7	27	10	9	46	6	45	25	15	85	3	54	30	18	102	153	75	45
23102120801113	2	18	2	9	10	3	22	5	18	10	6	34	7	27	15	9	51	8	18	10	9	37	72	45	27
23102120801114	2	19	9	27	10	21	58	8	27	15	9	51	6	27	10	21	58	6	9	5	3	17	90	40	54
23102120801116	2	18	1	9	5	21	35	6	27	35	21	83	9	27	15	9	51	7	18	5	9	32	81	60	60
23102120801117	2	17	7	9	10	9	28	7	18	10	6	34	12	27	10	6	43	6	27	15	9	51	81	45	30
23102120801118	2	18	8	27	5	21	53	8	27	20	12	59	8	36	20	12	68	11	27	15	3	45	117	60	48
23102120801119	2	18	9	18	0	0	18	6	18	10	6	34	5	27	15	9	51	6	27	15	9	51	90	40	24
23102120801122	1	18	0	9	15	6	30	9	27	15	9	51	13	18	10	6	34	5	45	0	21	66	99	40	42
23102120801124	2	18	2	18	5	3	26	9	0	5	3	8	0	0	10	6	16	2	9	35	3	47	27	55	15
23102120801206	2	17	3	45	25	15	85	4	36	20	12	68	5	36	20	12	68	4	18	20	15	53	135	85	54
23102120801207	1	19	1	27	15	9	51	0	36	25	9	70	0	36	20	12	68	0	36	15	21	72	135	75	51
23102120801209	2	18	1	27	15	9	51	5	36	20	21	77	3	45	15	21	81	4	27	10	9	46	135	60	60
23102120801211	2	18	9	27	15	9	51	8	36	20	12	68	8	27	20	12	59	0	18	15	9	42	108	70	42
23102120801212	2	19	12	18	10	6	34	9	27	15	9	51	13	18	10	6	34	10	18	15	6	39	81	50	27
23102120801213	2	18	7	27	10	6	43	8	27	10	15	52	8	36	20	12	68	8	18	10	3	31	108	50	36
23102120801214	2	18	6	45	15	9	69	4	36	20	18	74	5	27	15	9	51	4	18	15	15	48	126	65	51
23102120801218	1	20	3	36	20	15	71	7	27	15	9	51	8	9	5	3	17	8	36	20	15	71	108	60	42
23102120801221	1	18	6	27	15	9	51	0	27	15	9	51	0	36	20	12	68	0	27	20	15	62	117	70	45
23102120801222	2	17	4	36	20	12	68	6	27	10	6	43	3	36	25	21	82	6	18	25	21	64	117	80	60
23104050201102	2	17	0	27	15	9	51	2	27	5	12	44	0	27	15	9	51	9	27	10	9	46	108	45	39
23104050201103	2	19	5	9	10	3	22	7	27	15	9	51	3	27	15	9	51	4	27	10	9	46	90	50	30
23104050201105	2	18	1	9	5	3	17	0	18	10	9	37	6	27	15	12	54	6	54	20	12	86	108	50	36
23104050201106	2	17	19	9	15	18	42	0	36	20	12	68	1	27	10	15	52	6	18	15	12	45	90	60	57
23104050201109	1	18	18	27	15	9	51	12	54	15	9	78	0	27	5	12	44	18	54	25	18	97	162	60	48
23104050201110	2	18	11	9	10	6	25	6	27	15	9	51	9	18	10	6	34	8	9	5	12	26	63	40	33
23104050201114	2	18	7	0	0	0	0	12	0	0	6	6	9	0	0	0	0	16	0	10	9	19	0	10	15
23104050201115	2	19	16	9	0	3	12	8	36	20	12	68	0	36	20	12	68	0	27	0	6	33	108	40	33
23104050201116	2	20	8	0	0	3	3	11	27	15	9	51	9	27	15	9	51	13	27	20	15	62	81	50	36
23104050201119	2	17	5	9	0	9	18	6	27	15	9	51	5	27	15	9	51	6	27	10	12	49	90	40	39
23104050201122	2	18	8	18	0	6	24	6	27	15	9	51	6	18	10	6	34	5	18	15	9	42	81	40	30
23104050201124	2	18	15	9	0	9	18	9	27	15	9	51	9	27	15	9	51	10	9	5	12	26	72	35	39
23104050201125	2	18	4	9	0	15	24	8	36	20	12	68	5	27	15	9	51	21	18	10	6	34	90	45	42
23104050201127	2	18	9	9	0	6	15	8	45	15	9	69	8	27	15	9	51	8	27	15	15	57	108	45	39
23104050201132	2	18	6	18	0	9	27	2	0	15	9	24	2	27	15	9	51	7	9	5	3	17	54	35	30
23104050201133	2	19	0	18	15	9	42	4	45	15	9	69	0	27	15	9	51	8	45	15	12	72	135	60	39
23105130500601	2	19	1	9	5	9	23	1	27	25	18	70	0	9	5	9	23	1	9	10	15	34	54	45	51
23105130500602	2	19	0	36	20	12	68	0	27	15	9	51	0	27	15	9	51	0	63	35	21	119	153	85	51
23105130500603	2	19	8	27	15	9	51	6	27	15	9	51	9	9	5	3	17	8	63	30	18	111	126	65	39
23105130500604	2	19	5	9	5	3	17	4	27	15	9	51	2	27	15	9	51	6	18	20	6	44	81	55	27
23105130500608	2	17	8	0	10	6	16	8	0	15	9	24	3	27	15	9	51	8	18	10	9	37	45	50	33
23105130500609	2	19	8	18	10	6	34	8	18	10	6	34	7	18	10	6	34	5	0	5	3	8	54	35	21
23105130500611	2	19	8	0	5	3	8	2	0	10	6	16	4	0	0	6	6	2	18	0	9	27	18	15	24
23105130500612	2	19	8	27	15	9	51	1	36	20	12	68	0	45	25	15	85	0	27	15	9	51	135	75	45
23105130500613	1	19	11	63	35	21	119	9	27	15	9	51	8	0	15	9	24	9	36	15	21	72	126	80	60
23105130500614	2	18	8	9	5	6	20	9	36	20	12	68	7	27	15	9	51	9	18	5	9	32	90	45	36
23105130500615	2	18	8	27	15	9	51	7	36	20	12	68	6	36	20	12	68	0	27	15	9	51	126	70	42
23105130500616	1	18	8	36	15	9	60	10	36	20	12	68	0	36	20	12	68	3	63	35	21	119	171	90	54
23105130500617	2	18	7	27	15	9	51	6	27	15	9	51	8	18	10	12	40	8	36	25	18	79	108	65	48
23105130500618	1	18	18	18	10	6	34	18	18	10	6	34	0	27	15	9	51	5	63	35	21	119	126	70	42
23105130500620	2	18	5	36	20	12	68	9	45	25	15	85	3	36	20	12	68	7	27	15	9	51	144	80	48
23105130500621	1	18	10	0	15	9	24	10	27	20	12	59	0	0	15	9	24	3	0	0	3	3	27	50	33
23105130500623	1	19	10	36	20	12	68	9	36	20	12	68	15	27	15	9	51	9	27	15	12	54	126	70	45
23105130500624	2	18	15	0	10	6	16	14	0	35	21	56	10	0	15	9	24	7	18	15	6	39	18	75	42
23105130500625	2	19	8	18	10	6	34	9	27	15	9	51	9	18	10	6	34	9	27	20	18	65	90	55	39
23105130500628	2	18	8	27	15	9	51	8	0	10	6	16	8	0	10	6	16	8	9	5	9	23	36	40	30
23105130500629	2	18	7	18	10	6	34	5	27	15	9	51	4	27	15	9	51	0	9	5	6	20	81	45	30
23105130500630	2	18	10	27	15	9	51	9	18	10	6	34	8	27	10	6	43	8	9	5	6	20	81	40	27
23105130500631	2	18	10	18	10	6	34	10	27	15	9	51	5	27	15	9	51	8	0	20	3	23	72	60	27
23105130500632	1	19	8	27	15	9	51	18	27	15	9	51	3	27	15	9	51	18	36	20	12	68	117	65	39
23105130500633	2	18	4	0	20	12	32	8	36	20	12	68	8	0	15	9	24	13	45	30	15	90	81	85	48
23105130508101	2	19	10	0	10	6	16	4	27	15	9	51	9	27	15	9	51	7	18	20	18	56	72	60	42
23105130508109	2	19	7	9	5	3	17	2	9	5	3	17	1	9	5	3	17	1	9	10	6	25	36	25	15
23105130508110	2	18	12	36	20	12	68	8	27	15	9	51	8	9	10	6	25	6	27	20	12	59	99	65	39
23105130508112	1	18	9	18	10	12	40	9	36	20	12	68	16	36	20	12	68	0	9	5	15	29	99	55	51
23105130508115	2	19	10	18	10	6	34	9	18	10	6	34	12	27	15	9	51	13	36	20	12	68	99	55	33
23105130508116	2	19	6	18	10	6	34	10	18	10	6	34	12	18	10	6	34	9	45	30	15	90	99	60	33
23105130508117	1	18	4	27	15	9	51	1	27	15	9	51	6	18	10	6	34	2	45	25	6	76	117	65	30
23105130508118	2	19	8	27	15	9	51	8	27	15	9	51	8	18	10	6	34	8	18	5	21	44	90	45	45
23105130508120	2	18	12	9	15	9	33	15	18	10	6	34	15	0	0	0	0	12	0	5	3	8	27	30	18
23105130508123	2	19	8	18	10	6	34	2	9	5	3	17	3	27	15	9	51	0	27	15	9	51	81	45	27
23105130508124	1	18	0	0	0	0	0	0	18	10	6	34	0	27	15	9	51	0	27	5	21	53	72	30	36
23105130508127	2	18	8	0	0	3	3	7	18	10	6	34	8	27	15	9	51	10	27	5	6	38	72	30	24
23105130508133	2	17	4	18	15	9	42	8	9	5	3	17	6	18	10	6	34	4	18	15	9	42	63	45	27
23106080601202	1	19	6	18	10	6	34	0	36	20	12	68	0	45	25	15	85	0	63	35	12	110	162	90	45
23106080601204	1	18	0	27	15	9	51	0	27	5	0	32	4	27	5	9	41	9	18	10	6	34	99	35	24
23106080601205	1	18	2	45	25	15	85	7	27	15	9	51	2	36	20	12	68	1	36	15	21	72	144	75	57
23106080601206	1	21	19	18	10	6	34	17	27	15	9	51	16	18	10	6	34	19	9	25	21	55	72	60	42
23106080601208	2	18	0	45	30	15	90	9	0	15	9	24	4	36	20	12	68	0	45	15	9	69	126	80	45
23106080601209	1	18	10	36	20	12	68	9	18	10	12	40	9	36	20	12	68	9	27	15	6	48	117	65	42
23106080601210	2	17	9	36	20	12	68	8	27	15	9	51	0	18	10	6	34	0	54	20	3	77	135	65	30
23106080601211	1	18	12	36	20	12	68	19	27	10	18	55	9	18	10	15	43	6	27	10	6	43	108	50	51
23106080601212	1	18	9	36	20	12	68	17	45	35	21	101	10	36	5	6	47	7	36	5	3	44	153	65	42
23106080601213	2	20	4	0	0	0	0	8	18	10	6	34	4	27	15	9	51	3	18	5	9	32	63	30	24
23106080601214	1	18	0	63	30	12	105	1	27	20	12	59	1	45	10	6	61	1	27	25	12	64	162	85	42
23106080601216	1	18	7	9	5	21	35	10	18	10	6	34	8	18	15	9	42	0	27	15	21	63	72	45	57
23106080601217	1	19	5	27	15	9	51	2	27	15	9	51	2	36	20	12	68	0	45	30	15	90	135	80	45
23106080601219	1	18	2	27	15	9	51	2	45	25	15	85	4	27	25	9	61	0	27	25	21	73	126	90	54
23106080601220	1	18	8	18	10	6	34	25	45	25	21	91	0	45	25	15	85	0	45	15	9	69	153	75	51
23106080601225	1	17	5	27	15	9	51	7	45	10	21	76	5	45	35	21	101	5	9	25	21	55	126	85	72
23106080601226	1	18	9	27	10	6	43	7	36	10	3	49	7	27	10	9	46	8	54	10	12	76	144	40	30
23106080601228	1	18	4	27	0	0	27	9	0	15	9	24	7	36	20	12	68	3	0	25	15	40	63	60	36
23106080601229	1	18	5	45	25	15	85	5	18	10	21	49	0	36	20	12	68	0	36	15	9	60	135	70	57
23106080601231	1	19	15	27	15	9	51	9	18	10	6	34	15	36	20	12	68	3	63	30	18	111	144	75	45
23106080601233	1	18	2	36	20	12	68	2	27	15	9	51	0	36	20	12	68	0	9	10	9	28	108	65	42
23106080601235	1	18	5	9	20	6	35	4	36	25	21	82	8	18	5	15	38	5	9	10	9	28	72	60	51
23106080601237	1	19	1	0	15	9	24	14	0	15	9	24	2	27	10	9	46	0	27	15	9	51	54	55	36
23106080601239	1	19	7	18	10	6	34	8	27	15	9	51	7	27	15	9	51	0	27	25	15	67	99	65	39
23106080601240	1	18	4	18	10	9	37	9	27	15	9	51	0	27	15	9	51	0	45	20	12	77	117	60	39
23106080601241	1	19	10	36	20	12	68	3	36	20	12	68	3	45	25	15	85	4	36	15	6	57	153	80	45
23106080601401	1	19	0	9	5	3	17	8	27	15	9	51	7	36	20	12	68	5	18	15	6	39	90	55	30
23106080601402	1	19	10	0	10	21	31	8	18	10	6	34	7	18	10	6	34	11	27	15	12	54	63	45	45
23106080601403	1	18	1	9	10	9	28	5	27	15	9	51	4	36	20	12	68	5	18	25	21	64	90	70	51
23106080601404	1	19	8	27	15	9	51	8	18	10	6	34	0	9	5	15	29	0	27	15	9	51	81	45	39
23106080601406	1	18	6	36	20	0	56	8	0	0	0	0	7	27	15	9	51	7	45	25	15	85	108	60	24
23106080601407	1	17	4	9	5	6	20	1	9	10	6	25	1	27	15	9	51	0	63	35	21	119	108	65	42
23106080601409	1	18	4	18	20	9	47	7	27	15	9	51	0	54	20	12	86	0	27	15	12	54	126	70	42
23106080601413	1	18	1	27	0	9	36	4	36	20	12	68	6	27	15	9	51	7	63	35	21	119	153	70	51
23106080601415	1	18	7	27	25	12	64	6	36	15	15	66	8	45	20	12	77	6	45	25	18	88	153	85	57
23106080601416	1	19	2	27	10	9	46	0	45	15	9	69	0	45	15	9	69	6	36	20	21	77	153	60	48
23106080601417	2	19	6	18	10	6	34	5	27	15	9	51	2	27	15	6	48	0	27	10	6	43	99	50	27
23106080601421	1	18	3	18	10	6	34	7	18	10	6	34	8	36	20	12	68	8	36	20	21	77	108	60	45
23106080601423	1	17	3	0	0	6	6	2	36	20	12	68	5	36	20	12	68	5	36	20	18	74	108	60	48
23106080601424	1	19	3	9	5	15	29	6	36	25	12	73	0	27	15	9	51	0	45	25	21	91	117	70	57
23106080601425	1	19	3	36	0	0	36	15	27	15	9	51	5	27	15	9	51	1	45	20	15	80	135	50	33
23106080601426	1	18	1	63	10	6	79	3	45	25	21	91	0	45	15	15	75	0	45	35	21	101	198	85	63
23106080601428	1	20	1	9	10	6	25	2	18	10	12	40	2	36	20	15	71	0	45	20	9	74	108	60	42
23106080601429	1	19	4	45	35	18	98	16	27	15	9	51	11	18	10	6	34	3	36	20	21	77	126	80	54
23106080601430	2	17	6	18	10	6	34	5	27	15	9	51	1	27	15	9	51	0	45	30	18	93	117	70	42
23106080601432	1	17	4	18	20	6	44	2	27	15	9	51	0	27	15	9	51	0	45	25	21	91	117	75	45
23106080601434	1	18	2	18	10	6	34	9	27	15	9	51	8	36	20	12	68	2	36	20	12	68	117	65	39
23106080601436	1	18	8	18	15	15	48	18	36	20	12	68	9	27	15	9	51	12	18	10	15	43	99	60	51
23106080601437	2	18	21	9	5	3	17	21	18	35	9	62	16	18	35	3	56	0	18	10	15	43	63	85	30
23106080601438	1	18	5	18	25	21	64	8	27	25	15	67	6	36	20	12	68	5	18	15	9	42	99	85	57
23106080601439	1	17	8	9	5	15	29	8	18	10	6	34	7	27	15	9	51	0	9	5	9	23	63	35	39
23106080601440	1	18	0	36	25	12	73	0	18	10	15	43	0	18	15	6	39	2	36	15	21	72	108	65	54
23106080601441	1	18	8	18	10	6	34	13	18	15	6	39	9	45	20	12	77	8	45	25	15	85	126	70	39
23106080701203	1	18	1	18	20	9	47	4	27	15	3	45	0	18	10	6	34	1	9	10	6	25	72	55	24
23106080701204	1	18	16	27	10	3	40	5	27	15	9	51	9	27	15	9	51	5	18	10	6	34	99	50	27
23106080701205	1	18	6	0	15	15	30	10	27	15	15	57	6	45	20	12	77	10	45	25	15	85	117	75	57
23106080701206	1	18	8	63	35	21	119	0	36	20	12	68	0	36	20	12	68	0	36	20	15	71	171	95	60
23106080701207	1	18	8	0	10	6	16	5	0	5	3	8	5	27	15	9	51	8	9	5	3	17	36	35	21
23106080701208	2	17	12	0	0	0	0	5	0	10	6	16	10	0	35	21	56	5	9	15	6	30	9	60	33
23106080701209	1	18	0	0	15	9	24	0	36	20	12	68	0	36	20	12	68	0	27	10	12	49	99	65	45
23106080701210	2	18	6	9	10	21	40	0	36	20	12	68	2	27	15	9	51	0	27	15	6	48	99	60	48
23106080701211	1	19	0	27	10	6	43	1	27	15	9	51	2	27	15	9	51	1	45	30	18	93	126	70	42
23106080701212	2	18	5	9	5	6	20	4	45	15	9	69	2	27	15	9	51	1	54	25	15	94	135	60	39
23106080701213	1	18	7	0	35	18	53	9	27	15	9	51	8	18	10	6	34	9	27	20	21	68	72	80	54
23106080701217	2	18	13	0	0	6	6	10	0	10	6	16	3	9	35	3	47	5	27	35	21	83	36	80	36
23106080701218	2	18	24	9	10	0	19	0	9	5	3	17	2	18	10	6	34	1	0	15	9	24	36	40	18
23106080701220	2	17	5	36	15	9	60	5	36	20	12	68	9	27	15	9	51	8	36	20	6	62	135	70	36
23106080701222	1	18	14	45	5	6	56	17	18	5	6	29	0	36	20	12	68	16	45	15	9	69	144	45	33
23106080701224	1	18	4	9	5	6	20	4	27	15	9	51	0	27	15	9	51	0	9	10	6	25	72	45	30
23106080701226	1	19	10	27	10	3	40	9	18	15	9	42	10	54	30	12	96	9	63	25	12	100	162	80	36
23106080701227	1	17	5	27	25	21	73	1	27	25	15	67	5	45	25	21	91	2	18	30	21	69	117	105	78
23106080701230	1	18	6	18	10	3	31	0	45	25	15	85	0	45	25	15	85	2	0	20	12	32	108	80	45
23106080701233	1	18	9	18	10	6	34	3	45	20	12	77	0	0	0	0	0	1	45	25	9	79	108	55	27
23106080701234	1	18	4	0	15	0	15	9	18	10	6	34	0	27	15	9	51	2	18	15	15	48	63	55	30
23106080701235	2	17	0	9	10	21	40	10	27	15	9	51	9	18	10	6	34	11	18	0	3	21	72	35	39
23106080901101	2	18	5	36	20	12	68	7	27	15	9	51	1	0	10	6	16	0	27	10	15	52	90	55	42
23106080901102	1	19	4	45	25	15	85	0	27	15	9	51	2	36	20	12	68	2	27	10	6	43	135	70	42
23106080901104	1	18	25	18	10	6	34	24	18	10	6	34	24	9	5	3	17	27	63	35	21	119	108	60	36
23106080901106	1	18	9	27	15	9	51	9	27	15	21	63	5	54	20	9	83	0	45	25	15	85	153	75	54
23106080901108	1	18	0	36	20	12	68	0	36	30	12	78	0	54	20	12	86	2	27	15	0	42	153	85	36
23106080901109	2	18	9	0	15	9	24	18	27	15	9	51	17	18	15	9	42	11	45	25	15	85	90	70	42
23106080901111	2	18	8	27	15	9	51	8	18	15	9	42	8	18	10	6	34	5	18	10	9	37	81	50	33
23106080901112	2	19	6	9	5	9	23	3	18	10	6	34	5	18	10	3	31	2	9	10	6	25	54	35	24
23106080901114	2	18	6	27	15	21	63	5	18	10	6	34	5	27	30	21	78	8	9	5	12	26	81	60	60
23106080901115	1	18	14	45	30	21	96	11	27	15	9	51	12	45	10	9	64	17	18	10	6	34	135	65	45
23106080901116	1	18	9	27	15	9	51	9	27	15	9	51	9	27	15	9	51	13	36	20	12	68	117	65	39
23106080901117	1	19	4	27	15	9	51	6	27	15	9	51	4	36	20	12	68	2	63	25	15	103	153	75	45
23106080901121	1	18	7	45	25	15	85	9	36	20	12	68	9	27	15	9	51	8	54	25	9	88	162	85	45
23106080901125	1	18	0	36	20	12	68	0	36	20	12	68	2	27	15	9	51	0	63	35	21	119	162	90	54
23106080901128	1	18	9	36	20	12	68	6	27	15	21	63	0	45	25	15	85	0	45	15	9	69	153	75	57
23106080901131	2	19	2	36	20	12	68	0	27	15	9	51	0	18	20	15	53	0	18	10	15	43	99	65	51
23106080901132	2	18	8	27	5	9	41	4	9	10	15	34	2	9	10	3	22	7	18	10	3	31	63	35	30
23106080901133	2	18	8	9	15	21	45	0	18	10	6	34	9	0	0	3	3	19	9	15	15	39	36	40	45
23106080901134	1	18	17	18	10	6	34	9	18	10	6	34	9	27	15	9	51	9	18	10	9	37	81	45	30
23106080901135	1	19	5	36	20	12	68	3	54	30	21	105	1	45	25	12	82	2	0	10	6	16	135	85	51
23106080901402	1	18	9	45	25	15	85	0	18	10	6	34	0	27	15	9	51	0	45	25	15	85	135	75	45
23106080901403	1	18	4	45	5	3	53	8	36	20	12	68	4	27	15	9	51	6	36	30	21	87	144	70	45
23106080901404	1	18	5	18	10	3	31	1	27	15	9	51	0	18	5	0	23	0	27	5	3	35	90	35	15
23106080901406	2	17	5	9	5	9	23	7	27	15	9	51	7	18	10	6	34	7	18	20	18	56	72	50	42
23106080901408	2	19	0	18	25	15	58	0	18	10	6	34	0	18	15	9	42	0	27	15	6	48	81	65	36
23106080901411	1	17	11	0	5	0	5	0	45	25	15	85	0	36	20	12	68	0	54	35	21	110	135	85	48
23106080901413	1	18	0	54	0	21	75	7	27	15	9	51	9	27	15	9	51	9	18	10	9	37	126	40	48
23106080901414	1	19	0	27	0	0	27	9	27	10	15	52	3	36	20	12	68	9	27	15	9	51	117	45	36
23106080901415	1	18	6	54	20	0	74	0	0	10	6	16	3	0	10	6	16	0	9	5	9	23	63	45	21
23106080901416	1	18	1	18	10	6	34	9	0	20	12	32	6	0	20	12	32	14	18	5	9	32	36	55	39
23106080901418	1	18	4	18	10	6	34	7	36	20	12	68	5	36	20	12	68	8	36	30	21	87	126	80	51
23106080901421	1	18	0	0	0	3	3	1	63	15	6	84	1	18	5	9	32	4	27	20	15	62	108	40	33
23106080901422	1	19	6	18	15	21	54	6	27	15	9	51	3	36	20	12	68	5	27	20	21	68	108	70	63
23106080901423	1	19	9	27	10	15	52	5	36	20	12	68	1	63	10	21	94	6	9	15	15	39	135	55	63
23106080901424	2	19	6	63	5	3	71	6	18	10	6	34	6	27	15	9	51	7	18	15	9	42	126	45	27
23106080901425	1	18	4	0	20	0	20	8	0	35	9	44	6	0	30	15	45	7	0	35	21	56	0	120	45
23106080901430	1	18	2	45	15	0	60	8	36	15	12	63	9	36	15	9	60	8	45	10	15	70	162	55	36
23106080901432	2	20	9	18	5	3	26	13	18	10	6	34	12	36	20	12	68	12	9	30	15	54	81	65	36
23106080901433	1	18	9	18	15	12	45	6	27	15	9	51	2	9	5	9	23	9	18	20	15	53	72	55	45
23106080901434	2	18	10	18	35	21	74	1	36	15	9	60	6	27	15	12	54	0	36	35	21	92	117	100	63
23106080901435	1	19	0	9	5	3	17	1	36	20	12	68	0	36	20	12	68	9	36	20	15	71	117	65	42
23106080901437	1	18	2	9	5	3	17	11	27	15	9	51	8	27	15	9	51	4	27	15	6	48	90	50	27
23106080901440	2	18	3	0	0	21	21	8	18	10	6	34	3	45	15	9	69	3	18	10	21	49	81	35	57
23106080901441	1	19	3	0	15	15	30	1	27	15	9	51	2	36	10	3	49	0	0	10	9	19	63	50	36
23106080901442	1	18	0	9	10	0	19	2	18	5	21	44	0	36	20	12	68	0	45	15	21	81	108	50	54
23106080901443	1	18	3	27	15	3	45	0	36	20	12	68	0	36	20	21	77	0	36	20	9	65	135	75	45
23113040107505	2	18	5	18	10	6	34	4	18	10	6	34	1	18	10	6	34	3	36	10	21	67	90	40	39
23113040107510	2	17	8	18	10	6	34	11	27	15	9	51	8	18	10	6	34	3	27	15	9	51	90	50	30
23113040107511	2	18	6	18	10	6	34	5	18	10	6	34	7	27	15	9	51	6	9	10	6	25	72	45	27
23113040107512	2	18	1	18	10	6	34	0	27	15	9	51	0	18	10	6	34	0	45	20	15	80	108	55	36
23113040107514	2	21	12	0	35	21	56	12	36	20	12	68	15	18	10	6	34	10	54	30	21	105	108	95	60
23113040107515	2	19	6	27	20	6	53	1	27	15	9	51	7	18	10	6	34	6	9	15	12	36	81	60	33
23113040107516	2	18	4	18	10	6	34	10	9	5	3	17	8	9	5	3	17	7	9	5	15	29	45	25	27
23113040107517	2	19	0	36	20	12	68	5	27	15	9	51	17	27	15	9	51	1	9	10	9	28	99	60	39
23113040107518	2	18	3	0	15	9	24	6	27	15	9	51	3	9	15	6	30	4	9	10	9	28	45	55	33
23113040107519	2	18	1	27	15	9	51	3	27	15	9	51	6	27	15	9	51	0	27	10	3	40	108	55	30
23113040107520	2	19	8	0	0	0	0	15	27	15	9	51	17	27	15	9	51	10	0	35	18	53	54	65	36
23113040107521	2	18	4	0	10	6	16	6	0	0	0	0	3	9	35	21	65	7	27	15	21	63	36	60	48
23113040107524	2	19	3	9	10	18	37	5	9	10	15	34	4	0	15	9	24	2	18	15	15	48	36	50	57
23113040107526	2	20	1	0	20	12	32	1	63	35	15	113	1	63	35	21	119	6	0	0	21	21	126	90	69
23113040107530	2	18	3	63	10	21	94	4	36	20	12	68	0	18	10	21	49	4	18	10	6	34	135	50	60
23113040107531	2	18	9	18	10	6	34	9	9	5	3	17	3	27	15	9	51	9	0	10	12	22	54	40	30
23113040107532	2	18	2	27	15	9	51	4	18	10	6	34	1	18	10	6	34	0	27	35	12	74	90	70	33
23113040107533	2	19	7	27	15	9	51	7	27	15	9	51	7	27	15	9	51	5	27	10	9	46	108	55	36
23113040107534	2	18	7	9	15	9	33	6	27	15	9	51	2	27	15	3	45	1	18	15	15	48	81	60	36
23113040107537	1	19	9	0	0	0	0	6	27	15	9	51	6	18	10	3	31	8	18	15	15	48	63	40	27
23113040107538	1	18	1	27	15	9	51	9	27	15	9	51	4	36	20	12	68	4	45	25	18	88	135	75	48
23113040107539	2	18	1	9	10	6	25	0	9	5	6	20	0	36	20	12	68	1	18	15	12	45	72	50	36
23113040107540	2	18	2	36	20	6	62	2	27	10	9	46	5	0	10	9	19	6	18	10	9	37	81	50	33
23113040107901	1	17	22	9	5	21	35	17	27	35	9	71	27	9	15	21	45	19	18	35	21	74	63	90	72
23113040107902	1	17	11	9	0	21	30	3	18	10	6	34	6	18	10	6	34	12	27	15	9	51	72	35	42
23113040107903	2	17	9	18	0	0	18	11	0	0	0	0	11	18	5	3	26	9	18	20	9	47	54	25	12
23113040107904	2	18	6	9	0	6	15	5	36	20	12	68	4	63	5	9	77	2	45	10	15	70	153	35	42
23113040107907	2	19	0	0	0	3	3	8	27	10	6	43	7	18	10	15	43	12	27	10	21	58	72	30	45
23113040107909	2	19	15	0	15	0	15	10	27	15	9	51	12	27	15	9	51	18	63	35	21	119	117	80	39
23113040107910	2	17	3	18	5	18	41	4	27	15	9	51	4	36	20	12	68	5	27	15	6	48	108	55	45
23113040107911	2	18	4	9	5	0	14	7	18	15	9	42	9	36	20	12	68	8	36	15	6	57	99	55	27
23113040107913	2	18	7	0	5	21	26	6	18	5	15	38	11	9	5	9	23	9	9	0	3	12	36	15	48
23113040107914	2	18	0	18	0	0	18	8	27	15	9	51	0	54	20	15	89	1	45	20	18	83	144	55	42
23113040107915	2	19	0	18	0	9	27	1	36	10	9	55	0	36	20	15	71	0	18	15	9	42	108	45	42
23113040107916	2	19	4	9	5	3	17	8	36	20	12	68	8	36	20	12	68	8	45	15	18	78	126	60	45
23113040107917	2	19	6	18	0	18	36	14	27	15	9	51	9	27	15	9	51	8	18	10	3	31	90	40	39
23113040107918	2	19	5	0	5	3	8	7	27	10	6	43	0	36	20	12	68	7	27	10	9	46	90	45	30
23113040107919	2	18	6	18	10	21	49	2	27	15	9	51	1	27	15	9	51	10	18	15	6	39	90	55	45
23113040107921	2	18	12	36	25	12	73	12	27	15	9	51	9	18	20	15	53	8	18	30	21	69	99	90	57
23113040107922	1	18	15	18	10	15	43	10	27	15	9	51	11	27	15	9	51	13	27	10	15	52	99	50	48
23113040107923	2	17	7	0	15	3	18	5	18	10	6	34	5	18	10	6	34	8	27	25	21	73	63	60	36
23113040107925	2	19	7	18	15	6	39	5	9	10	6	25	19	36	20	12	68	4	27	10	15	52	90	55	39
23113040107926	2	18	0	18	10	6	34	6	18	10	6	34	10	36	20	12	68	0	45	25	12	82	117	65	36
23113040107928	2	18	1	18	0	0	18	10	27	15	9	51	8	27	20	9	56	9	9	10	9	28	81	45	27
23113040107929	2	18	0	0	10	3	13	7	18	10	6	34	12	18	10	6	34	9	63	35	6	104	99	65	21
23113040107931	1	19	3	9	5	9	23	13	18	10	6	34	9	36	20	12	68	8	0	5	6	11	63	40	33
23113130212102	2	17	7	9	10	6	25	4	36	20	12	68	8	18	10	6	34	8	45	20	12	77	108	60	36
23113130212103	1	18	14	0	0	0	0	24	0	25	9	34	27	0	0	0	0	25	0	0	0	0	0	25	9
23113130212104	1	18	4	18	10	21	49	0	45	25	15	85	2	45	25	15	85	0	27	15	21	63	135	75	72
23113130212105	2	18	6	9	20	9	38	9	0	10	6	16	9	0	15	9	24	9	9	5	9	23	18	50	33
23113130212106	2	18	1	18	10	6	34	7	27	5	21	53	5	18	10	6	34	0	18	5	9	32	81	30	42
23113130212108	2	18	14	9	35	6	50	10	9	10	6	25	9	0	15	9	24	9	9	15	12	36	27	75	33
23113130212109	2	19	0	63	35	21	119	11	18	10	6	34	9	18	10	6	34	6	54	15	12	81	153	70	45
23113130212110	2	18	9	18	10	6	34	8	27	15	9	51	9	18	10	6	34	8	18	25	18	61	81	60	39
23113130212111	1	18	0	63	35	15	113	1	36	20	12	68	9	18	10	6	34	2	0	0	0	0	117	65	33
23113130212112	2	20	7	9	5	3	17	7	0	0	0	0	10	18	10	6	34	0	18	20	6	44	45	35	15
23113130212113	1	20	5	36	25	21	82	0	36	25	18	79	1	27	20	12	59	9	18	5	9	32	117	75	60
23113130212116	1	18	3	9	10	6	25	4	27	15	9	51	0	27	15	9	51	6	45	25	15	85	108	65	39
23113130212117	1	19	8	45	25	15	85	5	27	15	9	51	9	27	15	9	51	9	27	20	12	59	126	75	45
23113130212118	2	18	10	27	5	12	44	9	36	20	12	68	0	36	20	12	68	12	18	10	9	37	117	55	45
23113130212119	2	17	5	9	5	15	29	8	27	20	12	59	8	27	15	9	51	8	27	10	6	43	90	50	42
23113130212120	2	18	18	9	10	3	22	10	9	5	3	17	9	0	5	3	8	10	9	5	3	17	27	25	12
23113130212121	2	18	5	27	5	3	35	7	27	15	9	51	8	0	15	9	24	6	36	30	15	81	90	65	36
23113130212122	2	19	7	18	5	3	26	10	27	15	9	51	8	9	15	9	33	8	18	10	6	34	72	45	27
23113130212123	2	19	0	9	5	6	20	0	0	10	6	16	0	0	15	9	24	0	45	15	6	66	54	45	27
23113130212124	2	18	1	9	5	21	35	8	9	0	0	9	9	18	10	6	34	10	27	10	9	46	63	25	36
23113130212125	1	18	1	9	10	6	25	18	18	10	6	34	5	18	10	6	34	10	36	20	12	68	81	50	30
23113130212130	2	19	5	27	5	3	35	8	0	15	9	24	0	0	10	0	10	0	18	20	9	47	45	50	21
23113130212131	2	17	5	9	5	3	17	5	36	20	12	68	10	0	15	9	24	10	36	20	15	71	81	60	39
23113130212132	2	18	0	18	15	15	48	3	27	15	9	51	2	18	10	6	34	5	18	5	6	29	81	45	36
23113130212133	2	18	0	18	15	15	48	6	27	15	9	51	3	18	10	6	34	5	45	25	12	82	108	65	42
23113130212134	1	18	10	54	35	15	104	8	27	15	9	51	10	18	15	9	42	10	27	25	15	67	126	90	48
23105130508122	2	19	0	54	30	18	102						0	63	35	21	119	0	27	15	15	57	144	80	54
23106080601201	1	18	3	36	20	12	68						0	45	35	15	95	0	45	5	9	59	126	60	36
23106080701223	1	18	7	18	25	21	64						8	27	15	9	51	13	27	15	9	51	72	55	39
23113040107501	2	18	6	18	10	6	34						7	27	15	9	51	9	18	10	6	34	63	35	21
23113040107525	2	19	8	27	15	9	51						8	9	5	6	20	6	18	10	15	43	54	30	30
23113040107536	2	19	8	9	10	6	25						5	18	10	9	37	9	27	15	9	51	54	35	24
23113040107905	1	18	6	18	5	0	23						9	36	20	12	68	9	27	15	9	51	81	40	21
23102120108104	2	18	1	18	5	9	32	4	27	15	9	51						6	36	20	12	68	81	40	30
23104050201130	2	18	9	9	5	9	23	13	0	10	6	16						14	27	15	9	51	36	30	24
23104050201227	2	19	8	0	5	3	8	9	18	10	6	34						13	27	15	9	51	45	30	18
23104050201234	2	19	9	18	10	12	40	7	27	15	9	51						9	45	25	15	85	90	50	36
23105130500606	1	19	9	63	35	21	119	5	45	25	15	85						9	27	15	12	54	135	75	48
23105130508129	2	22	1	27	15	9	51	18	27	15	9	51						10	36	20	12	68	90	50	30
23106080601238	1	18	6	27	15	9	51	4	27	20	12	59	5	36	20	12	68						90	55	33
23106080601408	1	17	9	9	10	12	31	11	27	15	9	51	6	18	10	6	34						54	35	27
23106080901124	1	18	7	9	5	9	23	5	9	5	3	17	9	27	15	9	51						45	25	21
23106080901405	1	18	1	36	10	12	58	8	27	15	9	51	0	27	15	9	51						90	40	30
23106080601215	1	18						8	45	25	15	85	8	45	25	15	85	8	36	20	12	68	126	70	42
23106080601224	1	18						4	27	15	9	51	6	18	10	6	34	1	27	15	9	51	72	40	24
23113040107912	1	18						0	36	20	12	68	1	36	20	12	68	9	36	20	12	68	108	60	36
23104050201117	2	18						2	18	10	6	34	0	18	10	6	34	9	27	15	9	51	63	35	21
23104050201121	1	18						3	36	20	12	68	4	18	10	6	34	6	36	20	12	68	90	50	30
23106080601203	1	18						9	27	15	9	51	1	27	15	9	51	0	36	20	12	68	90	50	30
23106080601234	1	18						3	27	15	9	51	5	36	20	12	68	6	36	20	12	68	99	55	33
23106080701231	1	18						0	27	15	9	51	0	27	20	9	56	9	27	35	12	74	81	70	30
23106080901110	1	18						0	18	20	9	47	7	27	15	0	42	6	27	15	9	51	72	50	18
23106080901122	1	18						0	27	15	9	51	8	27	10	21	58	0	27	15	21	63	81	40	51
23106080901129	1	18						3	27	15	12	54	0	18	10	6	34	9	45	25	15	85	90	50	33
23106080901130	1	18						5	63	15	21	99	8	45	25	15	85	0	36	15	15	66	144	55	51
23106080901138	1	18						1	27	15	9	51	0	27	15	6	48	0	27	15	9	51	81	45	24
23106080901140	1	18						0	0	0	0	0	0	45	25	15	85	0	45	25	15	85	90	50	30
23106080901409	2	18						2	27	15	9	51	0	36	20	12	68	0	36	20	12	68	99	55	33
23106080901410	1	18						0	36	15	9	60	0	27	15	9	51	0	27	20	12	59	90	50	30
23106080901417	2	18						3	27	15	9	51	4	27	15	9	51	3	27	15	9	51	81	45	27
23106080901431	1	18						1	27	10	15	52	0	18	10	6	34	0	27	15	9	51	72	35	30
23106080901436	2	18						8	27	15	9	51	8	18	10	6	34	3	36	20	12	68	81	45	27
23113040107507	2	18						8	18	10	6	34	12	27	15	9	51	9	27	15	9	51	72	40	24
23113040107527	2	18						8	27	15	9	51	1	36	20	12	68	0	36	15	18	69	99	50	39
23113130212126	2	18						6	27	15	9	51	3	18	10	6	34	0	36	20	12	68	81	45	27
23102120206101	2	18						5	9	5	3	17	5	18	10	6	34	5	18	10	6	34	45	25	15
23102120206102	2	18						10	18	10	6	34	14	0	0	0	0	7	18	10	6	34	36	20	12
23102120206103	2	18						5	27	15	9	51	3	36	20	12	68	7	36	20	12	68	99	55	33
23102120206104	2	18						8	18	10	6	34	0	27	15	9	51	0	36	20	12	68	81	45	27
23102120206105	2	18						8	18	15	9	42	7	63	15	21	99	6	63	15	9	87	144	45	39
23102120206106	2	18						0	45	15	9	69	2	36	20	12	68	0	27	10	9	46	108	45	30
23102120206107	1	18						7	18	10	6	34	6	18	10	6	34	4	36	20	12	68	72	40	24
23102120206108	2	18						9	18	10	6	34	5	27	15	9	51	27	27	15	9	51	72	40	24
23102120206109	2	18						5	36	20	12	68	2	18	20	3	41	2	45	25	3	73	99	65	18
23102120206111	2	18						2	18	15	9	42	2	36	20	12	68	1	27	20	12	59	81	55	33
23102120206112	1	18						4	63	35	15	113	8	36	20	12	68	1	45	25	15	85	144	80	42
23102120206113	1	18						1	36	20	12	68	9	63	25	15	103	7	45	25	15	85	144	70	42
23102120206118	2	18						5	0	5	21	26	7	0	15	9	24	8	9	5	3	17	9	25	33
23102120206119	2	18						14	45	5	3	53	14	18	10	6	34	10	27	5	0	32	90	20	9
23102120801208	1	18						8	45	15	21	81	7	27	15	9	51	9	63	20	12	95	135	50	42
23104050201111	2	18						1	27	15	9	51	0	27	15	9	51	1	27	15	9	51	81	45	27
23105130500610	2	18						7	27	15	9	51	13	36	20	12	68	12	27	15	9	51	90	50	30
23105130508102	2	18						5	18	10	6	34	3	27	15	9	51	0	27	15	9	51	72	40	24
23105130508107	1	18						0	27	15	9	51	1	27	15	12	54	2	36	20	12	68	90	50	33
23105130508119	1	18						0	0	0	0	0	9	27	15	9	51	6	18	10	6	34	45	25	15
23105130508126	1	18						27	0	25	15	40	9	27	15	9	51	12	0	0	0	0	27	40	24
23105130508131	2	18						4	18	10	6	34	7	9	15	9	33	7	27	15	9	51	54	40	24
23105130508132	2	18						3	18	10	6	34	9	9	0	21	30	4	45	25	15	85	72	35	42
23106080601222	1	18						2	27	15	9	51	0	27	15	9	51	0	45	25	15	85	99	55	33
23106080601223	1	18						5	0	10	6	16	5	18	10	6	34	3	36	20	12	68	54	40	24
23106080701215	1	18						9	36	20	12	68	23	63	35	6	104	24	63	25	15	103	162	80	33
23106080701216	1	18						10	27	15	9	51	9	9	5	3	17	15	18	10	6	34	54	30	18
23106080701219	1	18						4	27	15	9	51	9	0	0	9	9	9	18	10	6	34	45	25	24
23106080701225	1	18						9	18	10	6	34	9	27	15	9	51	9	27	15	9	51	72	40	24
23106080901103	1	18						7	36	20	12	68	2	9	5	15	29	0	36	20	12	68	81	45	39
23106080901105	2	18						3	0	0	0	0	0	0	10	6	16	1	0	20	12	32	0	30	18
23106080901113	2	18						1	9	15	9	33	2	9	5	3	17	1	27	15	9	51	45	35	21
23106080901141	1	18						12	27	15	9	51	9	18	10	3	31	6	27	15	9	51	72	40	21
23106080901412	2	18						5	27	15	9	51	5	27	15	9	51	8	27	15	9	51	81	45	27
23106080901420	1	18						4	27	25	21	73	3	18	15	12	45	2	36	10	15	61	81	50	48
23106080901427	2	18						9	45	25	15	85	15	45	25	15	85	10	27	15	9	51	117	65	39
23106080901428	2	18						11	18	10	6	34	7	27	15	15	57	10	18	15	6	39	63	40	27
23106080901429	2	18						11	18	15	9	42	5	9	10	12	31	6	27	15	9	51	54	40	30
23106080901438	2	18						0	63	0	0	63	0	45	25	15	85	9	36	0	12	48	144	25	27
23106080901439	2	18						9	0	20	12	32	3	36	20	12	68	1	36	20	12	68	72	60	36
23106080901444	1	18						0	18	5	21	44	0	27	10	6	43	0	36	20	12	68	81	35	39
23113040107118	2	18						13	27	15	9	51	13	27	15	9	51	6	18	10	12	40	72	40	30
23113040107502	2	18						2	27	15	9	51	1	27	10	9	46	1	27	15	9	51	81	40	27
23113040107509	1	18						8	27	15	9	51	7	27	15	9	51	8	27	15	9	51	81	45	27
23113040107513	2	18						4	18	10	6	34	8	18	10	6	34	9	18	10	6	34	54	30	18
23113040107522	2	18						10	9	5	0	14	9	9	35	21	65	5	27	15	9	51	45	55	30
23113040107529	2	18						2	18	10	6	34	4	18	10	6	34	3	27	15	9	51	63	35	21
23113040107535	2	18						5	18	10	6	34	8	18	5	3	26	9	27	15	9	51	63	30	18
23113040107906	2	18						9	63	35	21	119	8	27	35	9	71	9	63	25	21	109	153	95	51
23113040107924	2	18						7	27	15	9	51	4	27	15	9	51	4	27	15	9	51	81	45	27
23113040107930	2	18						7	27	15	9	51	7	45	15	6	66	8	27	15	3	45	99	45	18
23113040107932	2	18						7	9	15	6	30	7	27	15	9	51	6	18	10	12	40	54	40	27
23113130212129	2	18						14	18	10	6	34	9	27	15	9	51	9	45	25	15	85	90	50	30
23102120801204	2	18	5	9	5	3	17						5	0	10	6	16	2	27	15	9	51	36	30	18
23102120801120	1	18	0	63	35	21	119						4	27	15	9	51	0	36	20	12	68	126	70	42
23102120801123	2	19	0	9	15	3	27						0	27	15	9	51	2	27	15	9	51	63	45	21
23104050201112	2	19	4	27	15	9	51						11	36	20	12	68	1	36	20	12	68	99	55	33
23104050201113	2	18	13	18	10	3	31						17	0	5	3	8	9	18	10	6	34	36	25	12
23105130500619	2	19	10	45	25	15	85						8	36	20	12	68	13	36	20	12	68	117	65	39
23105130500626	1	18	27	9	5	3	17						0	27	15	9	51	0	27	15	9	51	63	35	21
23105130508134	2	18	5	27	15	9	51						6	27	15	9	51	6	27	15	9	51	81	45	27
23106080601230	1	18	4	54	25	18	97						1	27	30	15	72	5	27	15	9	51	108	70	42
23106080601410	1	18	9	0	10	0	10						9	45	35	21	101	1	45	20	21	86	90	65	42
23106080601411	1	17	2	36	20	12	68						0	36	10	12	58	0	36	20	12	68	108	50	36
23106080601412	1	18	8	18	10	6	34						0	27	15	9	51	0	18	10	9	37	63	35	24
23106080601414	1	19	1	45	35	12	92						0	27	15	9	51	0	36	20	12	68	108	70	33
23106080701202	1	19	2	9	15	3	27						5	27	15	9	51	10	27	15	9	51	63	45	21
23106080701228	1	18	7	0	15	21	36						9	36	20	12	68	4	36	35	21	92	72	70	54
23106080701229	2	18	0	0	10	3	13						5	27	35	21	83	7	63	35	21	119	90	80	45
23106080901107	1	19	0	45	25	15	85						0	27	10	9	46	0	36	20	12	68	108	55	36
23106080901119	2	19	0	27	15	6	48						0	0	10	6	16	0	27	10	6	43	54	35	18
23106080901123	2	18	6	27	15	9	51						2	18	10	6	34	2	27	15	9	51	72	40	24
23113040107920	2	19	2	27	35	6	68						10	27	15	9	51	17	27	15	9	51	81	65	24
23113040107927	2	18	5	9	0	0	9						3	36	20	12	68	6	18	5	9	32	63	25	21
23113130212115	2	17	9	9	10	3	22						0	27	15	9	51	8	27	15	9	51	63	40	21
23113130212128	1	19	6	63	35	21	119						0	27	15	9	51	8	27	15	9	51	117	65	39
23102120108107	1	17	0	18	10	6	34	1	36	20	12	68						0	36	20	12	68	90	50	30
23102120108111	1	19	1	36	20	12	68	2	36	20	12	68						2	45	10	21	76	117	50	45
23102120108128	2	18	5	18	10	6	34	7	36	20	12	68						9	27	15	9	51	81	45	27
23102120108101	1	19	1	36	20	21	77	1	54	30	21	105						3	54	25	15	94	144	75	57
23102120108105	1	18	2	45	25	15	85	2	36	20	12	68						1	36	20	12	68	117	65	39
23102120108108	2	17	4	27	10	6	43	8	18	10	6	34						9	27	15	9	51	72	35	21
23102120108110	1	18	1	63	25	21	109	0	63	25	15	103						0	45	25	15	85	171	75	51
23102120108114	1	20	6	36	10	9	55	1	36	20	12	68						5	18	10	9	37	90	40	30
23102120108115	1	19	10	36	25	18	79	8	27	15	15	57						8	36	20	12	68	99	60	45
23102120108118	2	18	2	27	15	9	51	0	27	15	12	54						3	27	15	9	51	81	45	30
23102120108122	2	18	1	18	35	21	74	5	18	5	21	44						2	36	5	12	53	72	45	54
23102120108125	2	18	4	9	15	21	45	7	9	15	9	33						6	9	0	3	12	27	30	33
23102120108126	2	18	0	27	15	9	51	5	27	15	9	51						5	36	5	6	47	90	35	24
23102120108127	2	20	2	9	35	21	65	2	27	15	9	51						3	27	15	9	51	63	65	39
23102120108134	2	18	0	18	10	6	34	1	9	35	3	47						1	9	10	6	25	36	55	15
23102120108135	1	19	8	45	20	12	77	0	9	5	3	17						1	27	15	9	51	81	40	24
23102120108136	2	18	4	18	25	12	55	6	18	10	6	34						5	18	10	18	46	54	45	36
23102120108137	2	18	2	27	15	9	51	8	54	15	9	78						6	0	15	9	24	81	45	27
23102120108138	1	19	9	18	10	6	34	9	27	15	9	51						27	0	0	0	0	45	25	15
23102120108139	1	19	7	45	25	15	85	0	45	25	15	85						0	45	25	15	85	135	75	45
23102120108140	1	18	5	45	20	12	77	1	27	15	9	51						5	45	5	12	62	117	40	33
23102120108142	2	18	12	27	15	9	51	9	27	15	9	51						4	27	15	9	51	81	45	27
23102120801101	1	18	0	18	0	0	18	8	27	15	9	51						9	9	0	9	18	54	15	18
23102120801112	2	18	1	0	20	18	38	0	36	20	12	68						6	27	15	9	51	63	55	39
23102120801115	1	17	6	18	0	9	27	4	36	20	12	68						4	9	25	15	49	63	45	36
23102120801203	2	18	1	36	20	12	68	4	36	10	15	61						5	27	15	9	51	99	45	36
23104050201101	2	17	3	9	5	9	23	1	27	15	9	51						10	18	10	6	34	54	30	24
23104050201104	2	19	0	9	5	3	17	12	27	30	15	72						7	27	15	9	51	63	50	27
23104050201108	2	17	11	45	10	15	70	3	27	15	9	51						9	27	15	9	51	99	40	33
23104050201118	2	18	13	9	25	9	43	14	18	10	6	34						9	36	20	12	68	63	55	27
23104050201123	2	19	6	18	15	9	42	0	36	20	12	68						6	27	15	9	51	81	50	30
23104050201129	1	18	8	27	10	0	37	7	63	15	9	87						9	27	15	9	51	117	40	18
23104050201131	1	18	0	27	15	9	51	5	36	20	12	68						9	27	15	9	51	90	50	30
23104050201134	2	18	21	0	10	9	19	8	18	10	6	34						9	27	15	9	51	45	35	24
23104050201202	2	18	4	9	35	21	65	7	27	10	15	52						11	27	15	9	51	63	60	45
23104050201205	2	18	12	9	35	21	65	9	27	15	9	51						10	9	15	9	33	45	65	39
23104050201206	2	18	6	9	10	3	22	7	9	10	21	40						7	18	20	15	53	36	40	39
23104050201207	2	17	15	9	5	15	29	16	36	20	12	68						12	9	5	12	26	54	30	39
23104050201209	2	18	8	0	0	3	3	8	0	10	6	16						5	27	15	9	51	27	25	18
23104050201211	2	18	0	9	10	12	31	1	27	15	9	51						7	27	15	9	51	63	40	30
23104050201212	2	18	8	9	10	9	28	8	45	15	15	75						8	27	15	15	57	81	40	39
23104050201213	1	18	0	27	15	9	51	9	45	20	12	77						14	36	20	12	68	108	55	33
23104050201214	2	18	7	9	25	21	55	9	36	25	6	67						5	27	15	21	63	72	65	48
23104050201215	2	18	8	0	0	18	18	6	27	15	12	54						9	36	20	12	68	63	35	42
23104050201216	1	17	8	0	0	0	0	9	18	10	6	34						15	27	15	9	51	45	25	15
23104050201217	1	18	6	45	20	9	74	8	36	20	12	68						7	45	10	9	64	126	50	30
23104050201218	2	19	3	9	10	6	25	8	18	10	6	34						4	36	10	9	55	63	30	21
23104050201219	2	18	6	0	10	12	22	14	18	10	9	37						12	0	10	12	22	18	30	33
23104050201220	2	17	4	9	5	3	17	6	18	10	6	34						9	27	15	9	51	54	30	18
23104050201221	1	17	5	45	15	15	75	5	18	10	6	34						8	27	10	15	52	90	35	36
23104050201223	2	17	7	0	15	9	24	8	0	15	9	24						9	27	5	6	38	27	35	24
23104050201224	2	18	6	0	15	12	27	8	27	15	9	51						7	27	15	9	51	54	45	30
23104050201229	2	17	0	27	15	9	51	0	27	15	9	51						0	27	30	18	75	81	60	36
23104050201230	2	18	1	9	25	0	34	8	54	25	21	100						0	45	25	21	91	108	75	42
23104050201231	2	18	7	18	5	9	32	11	27	15	9	51						8	18	10	6	34	63	30	24
23104050201232	2	18	0	0	10	3	13	1	18	10	15	43						3	54	15	9	78	72	35	27
23105130500622	2	18	8	27	15	9	51	0	63	30	21	114						0	45	5	9	59	135	50	39
23105130508106	2	19	0	27	15	9	51	1	18	10	6	34						2	27	15	9	51	72	40	24
23106080601420	1	19	8	0	0	0	0	6	0	0	21	21						5	27	15	9	51	27	15	30
23106080601433	1	17	1	27	25	6	58	6	36	20	12	68						1	36	20	12	68	99	65	30
23105130508111	2	19	6	18	10	6	34	10	18	10	6	34	12	18	10	6	34	9	0	0	0	0	54	30	18
