# Supplementary material for: Intensity-specific leisure-time physical activity and depressive symptoms among first-year university students: a four-wave longitudinal study
Source: PeerJ. 2026 Jul 2;14:e21498. doi: 10.7717/peerj.21498 (PMC13333126; doi:10.7717/peerj.21498)
Supplement: Supplemental Information 2 [file peerj-14-21498-s002.xlsx]

## Sheet: Sheet1
Variable name	Coding	Notes
gender	1 = Male; 2 = Female
DS	DS1-4 = Depression Symptoms Time 1-4	PHQ-9 has a single score by summing the responses to each item, leading to the range from 0 to 27.
MET-V	MET-V1-4 = Metabolic Equivalent of Task-Vigorous-intensity leisure-time physical activity Time1-4	Vigorous-, moderate-, and light-intensity LTPA engagements are expressed with weekly frequencies of correspondent intensity activities listed, while their metabolic equivalent of task (MET) scores are the frequencies multiplied by 9, 5, and 3, respectively.
MET-M	MET-M1-4 = Metabolic Equivalent of Task-Moderate-intensity leisure-time physical activity Time1-4
MET-L	MET-L1-4 = Metabolic Equivalent of Task-Light-intensity leisure-time physical activity Time1-4
LTPA	LTPA1-4 = Leisure-Time Physical Activity Time1-4	The value of LTPA is equal to the sum of the values of MET-V, MET-M and MET-L.
V-LTPA	V-LTPA = MET-V1 + MET-V2 + MET-V3 + MET-V4
M-LTPA	M-LTPA = MET-M1 + MET-M2 + MET-M3 + MET-M4
L-LTPA	L-LTPA = MET-L1 + MET-L2 + MET-L3 + MET-L4
Missing data	Missing values are uniformly set to the value 999 during data processing.
