# Supplementary material for: Intensity-specific leisure-time physical activity and depressive symptoms among first-year university students: a four-wave longitudinal study
Source: PeerJ. 2026 Jul 2;14:e21498. doi: 10.7717/peerj.21498 (PMC13333126; doi:10.7717/peerj.21498)
Supplement: Supplemental Information 3 — De-identified participant-level raw questionnaire responses collected across four waves among first-year university students. Variables include item- level measures of depressive symptoms and leisure-time physical activity (LTPA), including overall, vigorous-intensity, and moderate-intensity activity. A separate sheet in the file provides a codebook describing all variables, coding schemes, and scoring rules used in the study. [file peerj-14-21498-s003.xlsx]

## Sheet: DS-36
id	y1	y2	y3	y4	y5	y6	y7	y8	y9	y10	y11	y12	y13	y14	y15	y16	y17	y18	y19	y20	y21	y22	y23	y24	y25	y26	y27	y28	y29	y30	y31	y32	y33	y34	y35	y36
23102120801205	3	0	0	3	0	0	0	0	0	0	0	0	0	3	0	0	0	0	0	0	0	3	0	0	0	0	0	0	0	0	0	0	0	0	0	0
23102120801215	2	2	2	2	3	3	2	1	0	2	1	1	1	3	1	2	1	0	1	1	1	3	2	1	1	1	0	3	2	1	2	2	2	2	0	1
23102120801210	1	0	1	0	0	0	0	0	0	1	0	1	0	0	0	1	0	0	0	0	0	0	0	0	0	0	0	0	1	0	0	1	0	0	0	0
23102120801219	1	1	0	1	1	1	1	1	0	1	1	0	1	1	1	1	1	0	1	1	0	1	0	1	1	1	0	1	1	0	1	0	1	1	1	0
23102120801217	1	1	1	1	1	0	0	0	0	0	0	0	0	0	0	0	0	0	1	1	1	1	1	1	1	1	0	0	0	0	0	0	0	0	0	0
23102120801202	2	2	3	2	1	1	1	0	0	2	1	1	1	0	0	1	0	0	1	1	2	1	0	0	0	0	0	0	0	0	0	0	0	0	0	0
23102120108119	0	0	0	0	0	0	0	0	0	0	0	0	0	0	0	0	0	0	0	0	0	0	0	0	0	0	0	0	0	0	0	0	0	0	0	0
23102120801102	1	1	2	0	1	1	1	2	0	0	0	0	1	0	0	0	1	0	1	0	0	1	0	0	0	0	0	1	0	0	0	0	0	0	0	0
23102120801104	0	1	0	0	0	1	0	1	0	1	2	0	0	1	1	1	1	0	1	1	0	1	1	0	0	0	0	0	1	0	0	1	1	0	0	0
23102120801105	1	1	0	1	0	0	1	1	0	1	1	0	1	0	0	1	1	0	1	1	1	1	0	0	1	1	0	1	0	0	0	0	0	0	0	0
23102120801106	1	1	0	0	0	0	0	0	0	0	1	1	1	1	0	1	0	0	1	1	1	1	1	3	1	1	1	1	1	1	1	1	1	1	1	1
23102120801108	1	1	1	1	1	1	1	0	0	1	1	1	1	1	1	1	1	1	1	1	1	1	1	1	1	1	1	1	1	1	1	1	1	1	1	1
23102120801109	1	0	1	0	0	0	1	0	0	1	1	1	1	1	1	1	1	0	1	1	1	1	0	1	0	1	0	1	1	1	1	1	1	1	1	1
23102120801110	2	1	0	2	0	3	2	0	0	1	1	0	2	0	1	1	0	0	1	1	0	1	0	1	2	0	0	0	0	0	0	0	1	0	0	0
23102120801111	1	0	0	1	0	0	1	1	0	1	1	0	1	1	1	1	1	0	1	1	1	1	1	0	1	0	0	0	0	0	1	1	1	0	0	0
23102120801113	0	0	1	0	0	0	1	0	0	1	1	1	1	0	0	1	0	0	1	0	1	1	1	1	1	1	0	1	1	1	1	1	1	1	1	0
23102120801114	0	2	2	2	1	0	2	0	0	1	1	1	1	0	1	1	1	1	1	1	1	1	0	0	1	1	0	1	1	1	1	0	0	1	1	0
23102120801116	0	0	0	0	0	1	0	0	0	1	1	1	1	1	0	1	0	0	1	1	1	1	1	1	1	1	1	1	1	1	1	1	1	1	0	0
23102120801117	0	0	1	1	2	2	1	0	0	1	0	1	1	1	0	2	1	0	3	2	1	2	2	1	1	0	0	1	1	2	1	1	0	0	0	0
23102120801118	1	0	2	1	0	2	1	1	0	1	1	1	1	1	1	1	1	0	2	0	1	1	1	1	1	1	0	2	1	2	2	0	2	2	0	0
23102120801119	2	1	2	1	0	0	1	2	0	1	1	1	1	0	0	1	1	0	1	1	1	1	0	0	1	0	0	1	1	1	1	1	1	0	0	0
23102120801122	0	0	0	0	0	0	0	0	0	1	1	1	1	1	1	1	1	1	2	2	1	2	3	0	1	2	0	1	1	1	1	1	0	0	0	0
23102120801124	0	0	0	1	0	1	0	0	0	0	0	1	0	2	2	2	1	1	0	0	0	0	0	0	0	0	0	1	1	0	0	0	0	0	0	0
23102120801206	1	0	0	1	0	0	1	0	0	1	1	1	1	0	0	0	0	0	1	1	1	1	0	0	1	0	0	1	0	1	1	1	0	0	0	0
23102120801207	0	0	0	0	0	0	1	0	0	0	0	0	0	0	0	0	0	0	0	0	0	0	0	0	0	0	0	0	0	0	0	0	0	0	0	0
23102120801209	0	0	1	0	0	0	0	0	0	1	0	2	1	1	0	0	0	0	1	0	0	1	1	0	0	0	0	1	0	1	1	1	0	0	0	0
23102120801211	1	1	3	1	0	1	1	1	0	1	1	2	1	0	1	1	1	0	1	1	2	1	0	1	1	1	0	0	0	0	0	0	0	0	0	0
23102120801212	2	2	1	3	1	0	2	1	0	1	1	1	1	1	1	1	1	1	1	1	2	1	2	1	2	1	2	2	1	1	1	1	1	1	1	1
23102120801213	1	1	1	1	1	1	0	1	0	1	1	1	1	1	1	1	1	0	1	1	1	1	1	1	1	1	0	1	1	1	1	1	1	1	1	0
23102120801214	1	1	1	1	0	0	1	1	0	1	1	0	1	1	0	0	0	0	1	1	0	1	0	1	1	0	0	1	1	0	1	1	0	0	0	0
23102120801218	0	0	2	1	0	0	0	0	0	1	0	1	1	1	0	1	1	1	1	1	1	1	1	1	1	1	0	1	1	1	1	1	1	1	1	0
23102120801221	1	1	1	1	1	0	1	0	0	0	0	0	0	0	0	0	0	0	0	0	0	0	0	0	0	0	0	0	0	0	0	0	0	0	0	0
23102120801222	1	0	1	1	1	0	0	0	0	1	1	1	1	1	0	1	0	0	1	0	1	1	0	0	0	0	0	1	1	1	1	1	0	1	0	0
23104050201102	0	0	0	0	0	0	0	0	0	1	1	0	0	0	0	0	0	0	0	0	0	0	0	0	0	0	0	1	1	1	1	2	1	1	1	0
23104050201103	1	1	0	1	1	0	1	0	0	1	1	1	1	1	1	1	0	0	0	1	0	1	0	0	1	0	0	1	1	0	1	1	0	0	0	0
23104050201105	0	0	1	0	0	0	0	0	0	0	0	0	0	0	0	0	0	0	1	1	0	1	0	1	1	1	0	1	1	0	1	0	1	1	1	0
23104050201106	3	2	3	3	1	1	3	3	0	0	0	0	0	0	0	0	0	0	0	0	1	0	0	0	0	0	0	1	0	1	1	1	0	1	1	0
23104050201109	2	2	2	2	2	2	2	2	2	2	3	0	2	1	2	0	2	0	0	0	0	0	0	0	0	0	0	2	2	2	2	2	2	2	2	2
23104050201110	1	1	1	1	1	2	2	1	1	1	0	1	1	1	0	1	1	0	1	1	1	1	1	1	1	1	1	1	1	1	1	1	1	1	1	0
23104050201114	1	1	1	2	1	0	1	0	0	3	2	2	2	2	0	1	0	0	1	1	1	1	1	1	1	1	1	2	2	2	2	2	2	1	1	2
23104050201115	2	2	3	0	3	1	3	2	0	1	1	1	1	1	1	1	1	0	0	0	0	0	0	0	0	0	0	0	0	0	0	0	0	0	0	0
23104050201116	2	1	0	2	0	1	1	1	0	2	1	0	2	2	2	1	1	0	1	1	1	1	1	1	1	1	1	2	1	2	1	1	2	2	1	1
23104050201119	1	1	0	1	1	0	1	0	0	2	1	0	1	0	0	1	1	0	1	1	0	0	1	0	1	1	0	1	1	1	1	1	0	0	1	0
23104050201122	1	1	1	1	1	1	1	1	0	1	1	1	1	1	1	0	0	0	1	1	1	1	1	0	1	0	0	1	0	1	1	1	0	1	0	0
23104050201124	2	1	1	3	3	0	3	2	0	1	1	1	1	2	1	1	1	0	1	1	2	1	2	0	1	1	0	2	1	1	2	2	0	2	0	0
23104050201125	0	1	0	1	1	0	0	1	0	1	1	1	1	1	1	1	1	0	1	1	1	1	1	0	0	0	0	3	2	2	3	3	2	2	2	2
23104050201127	1	1	0	1	1	2	2	1	0	1	1	1	1	1	1	1	1	0	1	1	1	1	1	1	1	1	0	1	1	1	1	1	1	1	1	0
23104050201132	1	1	1	1	1	1	0	0	0	0	0	0	0	0	1	1	0	0	1	0	1	0	0	0	0	0	0	1	1	1	1	1	1	1	0	0
23104050201133	0	0	0	0	0	0	0	0	0	1	1	1	1	0	0	0	0	0	0	0	0	0	0	0	0	0	0	1	1	2	1	0	1	1	1	0
23105130500601	0	0	0	0	0	1	0	0	0	0	1	0	0	0	0	0	0	0	0	0	0	0	0	0	0	0	0	0	1	0	0	0	0	0	0	0
23105130500602	0	0	0	0	0	0	0	0	0	0	0	0	0	0	0	0	0	0	0	0	0	0	0	0	0	0	0	0	0	0	0	0	0	0	0	0
23105130500603	1	1	0	1	1	1	1	1	1	1	1	0	1	1	1	1	0	0	1	1	1	1	1	1	1	1	1	1	1	1	1	1	0	1	1	1
23105130500604	1	1	1	1	1	0	0	0	0	0	0	1	1	1	0	1	0	0	0	1	1	0	0	0	0	0	0	0	1	1	1	1	0	1	1	0
23105130500608	1	1	2	1	1	0	1	1	0	1	1	1	1	1	1	1	1	0	1	1	1	0	0	0	0	0	0	1	1	1	1	1	1	1	1	0
23105130500609	1	1	1	1	1	1	1	1	0	1	1	1	1	1	1	1	1	0	1	1	1	1	1	0	1	1	0	1	1	0	1	1	0	1	0	0
23105130500611	1	0	2	1	1	1	0	2	0	0	0	1	1	0	0	0	0	0	0	1	1	1	0	0	0	1	0	1	0	1	0	0	0	0	0	0
23105130500612	1	1	1	1	1	1	1	1	0	0	1	0	0	0	0	0	0	0	0	0	0	0	0	0	0	0	0	0	0	0	0	0	0	0	0	0
23105130500613	1	1	3	2	1	1	1	1	0	1	1	1	1	1	1	1	1	1	1	1	1	1	1	1	1	1	0	1	1	1	1	1	1	1	1	1
23105130500614	1	1	1	2	1	1	0	1	0	1	1	1	1	1	1	1	1	1	1	1	1	1	1	1	1	0	0	1	1	1	1	1	1	1	1	1
23105130500615	1	1	1	1	1	1	1	1	0	1	1	1	1	1	1	1	0	0	1	1	1	1	1	0	0	1	0	0	0	0	0	0	0	0	0	0
23105130500616	1	1	2	1	1	0	1	1	0	1	1	3	1	1	1	1	1	0	0	0	0	0	0	0	0	0	0	0	0	0	0	1	0	1	1	0
23105130500617	1	1	1	1	1	0	1	1	0	1	1	1	1	1	0	1	0	0	1	1	1	1	1	1	1	1	0	1	1	1	1	1	1	1	1	0
23105130500618	2	2	2	2	2	2	2	2	2	2	2	2	2	2	2	2	2	2	0	0	0	0	0	0	0	0	0	1	0	1	1	0	0	1	1	0
23105130500620	1	1	1	1	0	0	1	0	0	1	1	2	1	1	1	1	1	0	1	1	0	0	1	0	0	0	0	1	1	1	1	1	0	1	1	0
23105130500621	1	1	3	2	3	0	0	0	0	1	0	2	3	3	1	0	0	0	0	0	0	0	0	0	0	0	0	1	1	1	0	0	0	0	0	0
23105130500623	2	1	1	1	1	1	1	1	1	1	1	1	1	1	1	1	1	1	2	1	2	2	2	2	2	2	0	1	1	1	2	0	1	1	1	1
23105130500624	2	2	1	3	2	2	1	1	1	2	1	3	2	2	2	1	1	0	1	2	2	2	1	1	1	0	0	1	1	1	2	1	1	0	0	0
23105130500625	1	1	1	1	2	0	1	1	0	1	1	1	1	1	1	1	1	1	1	1	1	1	1	1	1	1	1	1	1	1	1	1	1	1	1	1
23105130500628	1	1	1	1	1	1	1	1	0	1	1	1	1	1	1	1	1	0	1	1	1	1	1	1	1	1	0	1	1	1	1	1	1	1	1	0
23105130500629	1	1	0	2	1	0	1	1	0	1	0	0	2	2	0	0	0	0	2	0	0	1	1	0	0	0	0	0	0	0	0	0	0	0	0	0
23105130500630	1	1	1	1	1	2	1	1	1	1	1	1	1	1	2	1	1	0	1	1	2	1	1	1	1	0	0	1	1	1	1	1	1	1	1	0
23105130500631	1	1	1	2	1	1	1	1	1	1	1	1	1	1	1	1	2	1	1	1	0	1	1	1	0	0	0	1	1	0	1	1	1	1	1	1
23105130500632	0	0	3	0	1	1	1	1	1	2	2	2	2	2	2	2	2	2	1	2	0	0	0	0	0	0	0	2	2	2	2	2	2	2	2	2
23105130500633	1	0	0	0	1	1	1	0	0	1	1	1	1	1	1	1	1	0	1	1	1	1	1	1	1	1	0	2	1	2	2	2	1	2	1	0
23105130508101	3	1	0	1	0	2	3	0	0	1	0	0	0	0	1	2	0	0	3	1	0	1	0	1	2	1	0	1	0	0	1	0	2	2	1	0
23105130508109	1	1	1	2	1	1	0	0	0	0	0	1	0	1	0	0	0	0	1	0	0	0	0	0	0	0	0	0	0	0	0	0	1	0	0	0
23105130508110	2	1	0	2	2	1	2	2	0	1	1	1	1	1	1	1	1	0	1	1	1	1	1	1	1	1	0	1	1	1	1	1	0	1	0	0
23105130508112	1	2	2	1	0	1	2	0	0	2	2	1	1	0	1	1	1	0	3	3	3	3	0	1	1	1	1	0	0	0	0	0	0	0	0	0
23105130508115	2	1	1	1	1	1	1	1	1	1	1	0	1	1	2	0	1	2	1	1	2	1	2	2	2	1	0	2	2	1	2	1	2	1	1	1
23105130508116	1	1	2	0	1	0	0	0	1	1	1	1	1	1	2	2	1	0	1	1	1	1	1	2	1	2	2	1	1	1	1	1	1	1	1	1
23105130508117	1	1	1	1	0	0	0	0	0	1	0	0	0	0	0	0	0	0	1	1	0	1	1	0	1	1	0	1	0	1	0	0	0	0	0	0
23105130508118	1	1	1	1	1	1	1	1	0	1	1	1	1	1	1	1	1	0	1	1	1	1	1	1	1	1	0	1	1	1	1	1	1	1	1	0
23105130508120	1	1	2	1	1	2	1	2	1	2	2	1	2	1	2	1	2	2	2	1	2	2	1	2	2	2	1	1	1	1	2	1	2	1	2	1
23105130508123	1	1	1	1	1	1	1	1	0	0	0	0	1	1	0	0	0	0	3	0	0	0	0	0	0	0	0	0	0	0	0	0	0	0	0	0
23105130508124	0	0	0	0	0	0	0	0	0	0	0	0	0	0	0	0	0	0	0	0	0	0	0	0	0	0	0	0	0	0	0	0	0	0	0	0
23105130508127	1	0	0	1	1	1	2	2	0	1	0	1	1	1	1	1	1	0	1	0	1	1	1	1	2	1	0	1	1	1	1	2	1	2	1	0
23105130508133	1	0	0	2	0	0	0	1	0	1	1	0	1	0	1	2	2	0	1	1	0	1	0	1	1	1	0	1	1	1	1	0	0	0	0	0
23106080601202	1	1	2	1	0	1	0	0	0	0	0	0	0	0	0	0	0	0	0	0	0	0	0	0	0	0	0	0	0	0	0	0	0	0	0	0
23106080601204	0	0	0	0	0	0	0	0	0	0	0	0	0	0	0	0	0	0	1	1	0	1	0	0	1	0	0	1	1	1	1	1	1	1	1	1
23106080601205	0	0	1	0	0	0	0	1	0	1	1	1	1	0	1	1	1	0	1	0	0	1	0	0	0	0	0	0	0	1	0	0	0	0	0	0
23106080601206	3	2	1	2	3	2	3	3	0	2	3	1	2	1	3	2	3	0	2	2	3	1	1	2	3	2	0	3	3	3	3	0	1	3	3	0
23106080601208	0	0	0	0	0	0	0	0	0	1	1	2	1	1	1	1	1	0	1	0	1	0	1	0	0	1	0	0	0	0	0	0	0	0	0	0
23106080601209	1	1	2	1	1	1	1	1	1	1	1	1	1	1	1	1	1	1	0	1	1	2	1	1	1	1	1	1	1	1	1	1	1	1	1	1
23106080601210	1	1	1	1	1	1	1	1	1	1	1	1	1	1	1	1	1	0	0	0	0	0	0	0	0	0	0	0	0	0	0	0	0	0	0	0
23106080601211	1	1	1	1	3	2	1	1	1	2	2	2	2	3	2	2	2	2	1	1	1	1	2	1	1	1	0	1	1	1	1	0	1	1	0	0
23106080601212	1	1	2	2	0	2	1	0	0	1	1	3	3	1	3	1	1	3	1	1	1	1	1	2	1	2	0	1	0	0	1	1	1	1	1	1
23106080601213	0	1	1	0	1	1	0	0	0	1	1	1	1	1	1	1	1	0	1	1	0	2	0	0	0	0	0	1	1	0	0	0	1	0	0	0
23106080601214	0	0	0	0	0	0	0	0	0	1	0	0	0	0	0	0	0	0	1	0	0	0	0	0	0	0	0	1	0	0	0	0	0	0	0	0
23106080601216	1	1	1	1	1	0	1	1	0	2	0	1	1	2	1	1	2	0	1	1	1	1	1	1	1	1	0	0	0	0	0	0	0	0	0	0
23106080601217	1	0	1	1	0	1	1	0	0	0	1	0	1	0	0	0	0	0	0	0	0	0	0	1	1	0	0	0	0	0	0	0	0	0	0	0
23106080601219	2	0	0	0	0	0	0	0	0	0	0	0	0	0	0	0	1	1	0	1	0	1	0	1	1	0	0	0	0	0	0	0	0	0	0	0
23106080601220	1	1	1	1	1	0	1	1	1	3	3	3	3	3	3	1	3	3	0	0	0	0	0	0	0	0	0	0	0	0	0	0	0	0	0	0
23106080601225	1	0	0	1	0	1	1	1	0	1	1	1	1	0	1	1	1	0	1	1	0	1	0	0	1	1	0	1	1	0	1	0	0	1	1	0
23106080601226	1	1	1	1	1	1	1	1	1	1	1	1	1	0	1	1	1	0	1	1	1	1	1	1	1	0	0	1	1	1	1	1	1	1	1	0
23106080601228	1	1	0	1	0	0	1	0	0	1	1	2	1	1	1	1	1	0	1	1	1	1	1	0	1	1	0	1	0	0	1	0	0	1	0	0
23106080601229	1	1	1	1	1	0	0	0	0	0	1	1	0	1	0	1	0	1	0	0	0	0	0	0	0	0	0	0	0	0	0	0	0	0	0	0
23106080601231	1	2	3	3	1	1	2	2	0	1	1	1	1	1	1	1	1	1	2	1	2	1	2	1	2	2	2	0	0	0	0	0	1	1	1	0
23106080601233	0	0	1	0	0	0	1	0	0	0	1	0	0	0	0	1	0	0	0	0	0	0	0	0	0	0	0	0	0	0	0	0	0	0	0	0
23106080601235	1	1	0	1	0	1	1	0	0	1	1	0	1	0	1	0	0	0	1	1	1	1	1	1	1	1	0	1	1	0	1	1	1	0	0	0
23106080601237	1	0	0	0	0	0	0	0	0	1	2	2	1	1	2	0	3	2	1	0	0	1	0	0	0	0	0	0	0	0	0	0	0	0	0	0
23106080601239	1	0	3	2	1	0	0	0	0	1	1	2	1	0	1	1	1	0	1	0	2	2	2	0	0	0	0	0	0	0	0	0	0	0	0	0
23106080601240	1	0	0	0	1	0	1	1	0	1	1	1	1	1	1	1	1	1	0	0	0	0	0	0	0	0	0	0	0	0	0	0	0	0	0	0
23106080601241	1	1	2	1	2	1	1	1	0	1	0	1	1	0	0	0	0	0	1	0	0	1	0	0	1	0	0	1	1	0	0	0	1	1	0	0
23106080601401	0	0	0	0	0	0	0	0	0	1	1	0	1	1	1	1	1	1	1	1	0	1	1	1	1	1	0	1	1	0	1	1	1	0	0	0
23106080601402	2	1	2	1	1	1	2	0	0	1	1	2	1	1	1	1	0	0	1	1	1	1	1	1	1	0	0	2	2	1	1	1	1	1	1	1
23106080601403	1	0	0	0	0	0	0	0	0	1	0	1	1	1	0	0	1	0	1	0	1	0	1	0	1	0	0	1	0	1	1	1	1	0	0	0
23106080601404	1	1	1	1	1	1	1	1	0	1	1	1	1	1	1	1	1	0	0	0	0	0	0	0	0	0	0	0	0	0	0	0	0	0	0	0
23106080601406	1	0	1	2	1	1	0	0	0	1	1	1	1	1	1	1	1	0	1	1	1	1	1	1	1	0	0	1	1	1	1	1	1	1	0	0
23106080601407	1	0	1	1	1	0	0	0	0	1	0	0	0	0	0	0	0	0	0	0	0	1	0	0	0	0	0	0	0	0	0	0	0	0	0	0
23106080601409	0	1	0	1	0	0	1	1	0	0	1	0	1	1	1	1	1	1	0	0	0	0	0	0	0	0	0	0	0	0	0	0	0	0	0	0
23106080601413	1	0	0	0	0	0	0	0	0	1	1	1	0	1	0	0	0	0	1	1	1	1	1	0	1	0	0	1	1	1	1	1	0	1	1	0
23106080601415	1	1	1	1	0	1	1	1	0	1	1	1	1	0	1	0	1	0	1	1	1	1	1	1	1	1	0	1	1	1	1	0	1	0	1	0
23106080601416	0	0	0	0	0	0	1	1	0	0	0	0	0	0	0	0	0	0	0	0	0	0	0	0	0	0	0	2	1	0	1	0	1	0	1	0
23106080601417	0	1	1	1	0	1	1	1	0	1	0	1	1	1	0	1	0	0	0	0	0	1	1	0	0	0	0	0	0	0	0	0	0	0	0	0
23106080601421	1	1	0	0	0	0	1	0	0	1	1	1	1	1	1	1	0	0	1	1	1	1	1	1	1	1	0	1	1	1	1	1	1	1	1	0
23106080601423	0	0	1	1	0	0	1	0	0	0	0	1	0	0	0	1	0	0	0	0	3	1	0	0	1	0	0	0	0	1	0	0	1	2	1	0
23106080601424	1	1	0	0	0	0	1	0	0	1	1	1	1	2	0	0	0	0	0	0	0	0	0	0	0	0	0	0	0	0	0	0	0	0	0	0
23106080601425	0	0	1	0	0	1	1	0	0	1	2	2	1	1	2	2	2	2	1	1	1	1	0	0	1	0	0	0	0	1	0	0	0	0	0	0
23106080601426	1	0	0	0	0	0	0	0	0	0	1	0	0	0	1	1	0	0	0	0	0	0	0	0	0	0	0	0	0	0	0	0	0	0	0	0
23106080601428	0	0	0	1	0	0	0	0	0	1	1	0	0	0	0	0	0	0	0	1	0	1	0	0	0	0	0	0	0	0	0	0	0	0	0	0
23106080601429	1	1	1	0	0	0	1	0	0	1	2	2	2	2	2	1	2	2	2	2	2	1	1	1	1	1	0	0	1	0	1	0	0	1	0	0
23106080601430	0	1	1	1	0	1	1	1	0	1	1	1	1	1	0	0	0	0	1	0	0	0	0	0	0	0	0	0	0	0	0	0	0	0	0	0
23106080601432	0	1	0	1	0	0	1	1	0	0	0	0	0	0	0	2	0	0	0	0	0	0	0	0	0	0	0	0	0	0	0	0	0	0	0	0
23106080601434	0	0	0	1	0	1	0	0	0	1	1	1	1	1	1	1	1	1	1	1	1	1	1	1	1	1	0	0	0	0	0	0	1	1	0	0
23106080601436	1	1	1	1	1	1	1	1	0	2	2	2	2	2	2	2	2	2	1	1	1	1	1	1	1	1	1	2	2	0	2	0	2	1	2	1
23106080601437	3	2	3	3	2	3	2	1	2	3	2	3	3	3	3	3	0	1	3	1	3	2	2	1	1	2	1	0	0	0	0	0	0	0	0	0
23106080601438	0	0	0	1	1	0	1	2	0	1	1	2	1	1	0	2	0	0	1	1	1	1	1	0	1	0	0	0	0	0	0	1	1	1	1	1
23106080601439	1	1	1	1	1	1	1	1	0	1	1	1	1	1	1	1	1	0	1	1	1	1	1	0	1	1	0	0	0	0	0	0	0	0	0	0
23106080601440	0	0	0	0	0	0	0	0	0	0	0	0	0	0	0	0	0	0	0	0	0	0	0	0	0	0	0	0	0	1	0	0	0	1	0	0
23106080601441	1	1	1	1	1	1	1	1	0	1	1	2	1	2	2	2	2	0	1	1	2	1	1	1	1	1	0	1	1	1	1	1	1	1	1	0
23106080701203	1	0	0	0	0	0	0	0	0	1	0	1	1	1	0	0	0	0	0	0	0	0	0	0	0	0	0	0	0	0	0	1	0	0	0	0
23106080701204	2	2	2	1	1	3	2	2	1	1	0	1	1	1	1	0	0	0	1	1	1	1	1	1	1	1	1	1	1	1	1	0	1	0	0	0
23106080701205	1	1	0	2	0	1	1	0	0	1	1	2	2	1	1	1	1	0	1	1	2	2	0	0	0	0	0	1	1	2	2	1	1	1	1	0
23106080701206	1	1	1	0	2	1	1	1	0	0	0	0	0	0	0	0	0	0	0	0	0	0	0	0	0	0	0	0	0	0	0	0	0	0	0	0
23106080701207	1	0	1	1	1	1	2	1	0	1	0	0	0	1	1	2	0	0	1	0	0	1	0	1	1	1	0	1	0	0	1	3	1	1	1	0
23106080701208	1	1	2	2	3	2	1	0	0	1	0	1	0	1	0	1	1	0	1	1	1	1	3	1	1	1	0	1	1	0	1	2	0	0	0	0
23106080701209	0	0	0	0	0	0	0	0	0	0	0	0	0	0	0	0	0	0	0	0	0	0	0	0	0	0	0	0	0	0	0	0	0	0	0	0
23106080701210	2	1	0	1	0	2	0	0	0	0	0	0	0	0	0	0	0	0	0	0	0	0	2	0	0	0	0	0	0	0	0	0	0	0	0	0
23106080701211	0	0	0	0	0	0	0	0	0	1	0	0	0	0	0	0	0	0	1	1	0	0	0	0	0	0	0	0	0	0	0	1	0	0	0	0
23106080701212	1	1	0	1	1	1	0	0	0	1	1	0	1	1	0	0	0	0	0	0	0	1	1	0	0	0	0	0	1	0	0	0	0	0	0	0
23106080701213	1	1	1	1	1	1	1	0	0	1	1	1	1	1	1	1	1	1	1	1	1	1	1	1	1	1	0	1	1	1	1	1	1	1	1	1
23106080701217	3	3	3	3	0	0	0	1	0	2	0	3	2	2	0	1	0	0	1	0	1	1	0	0	0	0	0	1	1	1	1	1	0	0	0	0
23106080701218	3	3	3	3	3	3	3	3	0	0	0	0	0	0	0	0	0	0	0	0	1	1	0	0	0	0	0	0	0	1	0	0	0	0	0	0
23106080701220	1	1	0	1	1	1	0	0	0	1	1	0	2	0	0	1	0	0	2	1	1	2	2	0	1	0	0	1	1	0	1	1	1	0	3	0
23106080701222	1	1	3	3	0	2	1	3	0	1	2	2	2	2	2	2	2	2	0	0	0	0	0	0	0	0	0	2	2	2	2	2	2	2	2	0
23106080701224	1	0	1	1	0	0	1	0	0	1	0	1	1	0	0	1	0	0	0	0	0	0	0	0	0	0	0	0	0	0	0	0	0	0	0	0
23106080701226	1	1	1	1	1	2	2	1	0	1	1	1	1	1	1	1	1	1	2	1	1	1	1	1	1	1	1	1	1	1	1	1	1	1	1	1
23106080701227	0	0	1	0	0	1	2	1	0	0	0	0	0	0	0	0	1	0	1	1	1	1	0	1	0	0	0	0	1	0	0	0	1	0	0	0
23106080701230	1	1	1	1	1	1	0	0	0	0	0	0	0	0	0	0	0	0	0	0	0	0	0	0	0	0	0	0	0	0	0	0	0	0	1	1
23106080701233	1	1	1	1	1	1	1	1	1	1	1	1	0	0	0	0	0	0	0	0	0	0	0	0	0	0	0	1	0	0	0	0	0	0	0	0
23106080701234	0	0	0	0	1	1	2	0	0	1	1	1	1	1	1	1	1	1	0	0	0	0	0	0	0	0	0	1	0	1	0	0	0	0	0	0
23106080701235	0	0	0	0	0	0	0	0	0	1	1	2	1	1	1	2	1	0	1	0	1	1	1	1	2	1	1	1	1	2	1	2	1	2	1	0
23106080901101	1	1	1	1	1	0	0	0	0	1	1	1	1	1	1	0	1	0	0	0	0	1	0	0	0	0	0	0	0	0	0	0	0	0	0	0
23106080901102	0	1	1	1	0	1	0	0	0	0	0	0	0	0	0	0	0	0	1	0	1	0	0	0	0	0	0	0	0	1	0	1	0	0	0	0
23106080901104	3	3	3	3	3	3	3	3	1	3	3	3	3	3	3	3	3	0	3	3	3	3	3	3	3	3	0	3	3	3	3	3	3	3	3	3
23106080901106	1	1	1	1	1	1	1	1	1	1	1	1	1	1	1	1	1	1	1	1	1	1	0	0	1	0	0	0	0	0	0	0	0	0	0	0
23106080901108	0	0	0	0	0	0	0	0	0	0	0	0	0	0	0	0	0	0	0	0	0	0	0	0	0	0	0	0	1	1	0	0	0	0	0	0
23106080901109	1	1	1	1	0	1	2	2	0	2	2	3	2	2	1	2	2	2	2	1	2	2	2	2	2	2	2	1	1	2	1	2	1	1	2	0
23106080901111	1	1	1	1	1	1	1	1	0	1	1	1	1	1	1	1	1	0	1	1	1	1	1	1	1	1	0	1	1	0	1	1	1	0	0	0
23106080901112	1	1	1	1	1	0	1	0	0	1	1	0	0	0	0	1	0	0	1	1	1	1	0	0	1	0	0	1	0	0	1	0	0	0	0	0
23106080901114	1	1	1	1	1	0	1	0	0	1	1	1	1	0	0	1	0	0	1	1	1	1	1	0	0	0	0	1	1	2	1	1	0	1	1	0
23106080901115	1	2	2	1	2	1	2	1	2	2	1	1	1	1	1	2	1	1	1	2	1	2	1	1	2	1	1	2	2	2	2	1	2	2	2	2
23106080901116	1	1	1	1	1	1	1	1	1	1	1	1	1	1	1	1	1	1	1	1	2	1	1	1	1	1	0	1	1	2	1	2	1	2	1	2
23106080901117	0	1	0	0	0	1	1	1	0	1	1	0	1	0	1	1	1	0	1	0	1	1	1	0	0	0	0	1	0	0	0	0	0	0	0	1
23106080901121	1	1	0	2	0	1	1	1	0	1	1	1	1	2	0	1	1	1	1	1	1	1	1	1	1	1	1	1	1	1	1	1	1	1	1	0
23106080901125	0	0	0	0	0	0	0	0	0	0	0	0	0	0	0	0	0	0	1	0	0	0	0	0	1	0	0	0	0	0	0	0	0	0	0	0
23106080901128	1	1	1	1	1	1	1	1	1	0	1	1	1	0	1	1	0	1	0	0	0	0	0	0	0	0	0	0	0	0	0	0	0	0	0	0
23106080901131	0	1	1	0	0	0	0	0	0	0	0	0	0	0	0	0	0	0	0	0	0	0	0	0	0	0	0	0	0	0	0	0	0	0	0	0
23106080901132	2	1	0	1	1	1	2	0	0	2	0	0	0	0	0	1	1	0	1	1	0	0	0	0	0	0	0	1	1	1	1	1	0	2	0	0
23106080901133	1	1	3	2	1	0	0	0	0	0	0	0	0	0	0	0	0	0	1	1	1	1	1	1	1	1	1	2	2	3	2	2	2	2	2	2
23106080901134	1	1	3	2	2	3	2	2	1	1	1	1	1	1	1	1	1	1	1	1	1	1	1	1	1	1	1	1	1	1	1	1	1	1	1	1
23106080901135	1	1	1	1	0	0	0	1	0	0	1	1	0	0	1	0	0	0	0	1	0	0	0	0	0	0	0	1	1	0	0	0	0	0	0	0
23106080901402	1	1	1	1	1	1	1	1	1	0	0	0	0	0	0	0	0	0	0	0	0	0	0	0	0	0	0	0	0	0	0	0	0	0	0	0
23106080901403	1	1	0	0	0	1	1	0	0	1	1	1	1	1	1	1	1	0	1	0	1	1	0	0	1	0	0	1	1	1	1	1	0	1	0	0
23106080901404	1	1	0	1	1	0	1	0	0	1	0	0	0	0	0	0	0	0	0	0	0	0	0	0	0	0	0	0	0	0	0	0	0	0	0	0
23106080901406	1	0	1	1	2	0	0	0	0	1	0	0	0	2	1	2	1	0	1	1	1	1	1	0	1	1	0	1	1	1	1	1	0	1	1	0
23106080901408	0	0	0	0	0	0	0	0	0	0	0	0	0	0	0	0	0	0	0	0	0	0	0	0	0	0	0	0	0	0	0	0	0	0	0	0
23106080901411	1	2	0	1	0	3	3	1	0	0	0	0	0	0	0	0	0	0	0	0	0	0	0	0	0	0	0	0	0	0	0	0	0	0	0	0
23106080901413	0	0	0	0	0	0	0	0	0	1	0	1	1	1	1	1	1	0	1	1	1	1	1	1	1	1	1	1	2	2	1	2	0	0	1	0
23106080901414	0	0	0	0	0	0	0	0	0	1	1	1	1	1	1	1	1	1	0	0	0	1	0	0	1	1	0	1	1	1	1	1	1	1	1	1
23106080901415	1	1	0	1	0	0	2	1	0	0	0	0	0	0	0	0	0	0	1	0	0	0	0	0	1	1	0	0	0	0	0	0	0	0	0	0
23106080901416	0	0	0	1	0	0	0	0	0	1	1	1	1	1	1	1	1	1	1	1	2	1	1	0	0	0	0	2	1	3	2	1	1	2	2	0
23106080901418	1	0	0	0	1	1	1	0	0	1	0	1	1	1	1	1	1	0	1	1	0	1	0	1	1	0	0	1	1	0	1	1	1	1	2	0
23106080901421	0	0	0	0	0	0	0	0	0	1	0	0	0	0	0	0	0	0	1	0	0	0	0	0	0	0	0	1	1	0	1	0	0	1	0	0
23106080901422	1	1	0	1	0	1	1	1	0	1	1	1	0	1	0	1	1	0	1	0	1	0	0	1	0	0	0	1	1	1	0	0	1	0	1	0
23106080901423	1	1	2	2	0	1	2	0	0	0	0	2	2	1	0	0	0	0	1	0	0	0	0	0	0	0	0	1	1	1	0	0	0	1	1	1
23106080901424	1	0	0	0	1	0	3	1	0	1	0	1	1	0	0	2	1	0	2	0	1	1	0	0	1	1	0	1	1	1	1	0	0	2	1	0
23106080901425	1	0	0	1	0	0	1	1	0	1	1	1	1	1	1	1	1	0	1	1	1	1	0	1	1	0	0	1	1	1	1	0	1	1	1	0
23106080901430	1	0	0	1	0	0	0	0	0	1	1	1	1	0	1	1	1	1	1	1	1	1	1	1	2	1	0	1	1	1	1	1	1	1	1	0
23106080901432	1	1	1	2	1	1	1	1	0	1	2	1	2	1	2	3	1	0	1	2	1	2	1	1	3	1	0	1	2	1	2	2	1	2	1	0
23106080901433	1	1	0	1	1	2	1	1	1	1	1	0	1	0	1	1	1	0	1	0	0	1	0	0	0	0	0	1	1	1	1	1	1	1	1	1
23106080901434	1	2	2	1	3	0	1	0	0	1	0	0	0	0	0	0	0	0	1	1	1	1	1	0	0	1	0	0	0	0	0	0	0	0	0	0
23106080901435	0	0	0	0	0	0	0	0	0	1	0	0	0	0	0	0	0	0	0	0	0	0	0	0	0	0	0	1	1	1	1	1	1	1	1	1
23106080901437	0	0	0	0	0	0	1	1	0	1	2	2	1	1	1	1	2	0	1	1	1	1	1	1	1	1	0	1	0	0	0	0	1	1	1	0
23106080901440	1	0	0	1	0	0	1	0	0	1	1	0	1	0	1	2	2	0	1	1	0	0	0	0	1	0	0	1	0	0	0	0	1	1	0	0
23106080901441	1	0	0	1	0	0	1	0	0	0	0	0	0	0	0	1	0	0	0	0	0	0	0	0	2	0	0	0	0	0	0	0	0	0	0	0
23106080901442	0	0	0	0	0	0	0	0	0	1	1	0	0	0	0	0	0	0	0	0	0	0	0	0	0	0	0	0	0	0	0	0	0	0	0	0
23106080901443	0	0	0	0	1	1	0	0	1	0	0	0	0	0	0	0	0	0	0	0	0	0	0	0	0	0	0	0	0	0	0	0	0	0	0	0
23113040107505	1	1	1	1	0	0	1	0	0	1	1	0	1	0	0	1	0	0	0	0	1	0	0	0	0	0	0	1	1	1	0	0	0	0	0	0
23113040107510	2	1	0	1	1	2	1	0	0	1	1	1	1	1	2	1	2	1	1	1	1	1	1	1	1	1	0	1	1	0	0	0	1	0	0	0
23113040107511	1	1	1	1	0	0	1	1	0	1	0	1	1	1	0	1	0	0	1	1	2	1	1	0	1	0	0	1	1	1	1	1	0	1	0	0
23113040107512	1	0	0	0	0	0	0	0	0	0	0	0	0	0	0	0	0	0	0	0	0	0	0	0	0	0	0	0	0	0	0	0	0	0	0	0
23113040107514	2	1	1	2	3	1	1	1	0	1	1	1	2	3	1	2	1	0	2	1	2	2	2	1	2	2	1	1	1	1	2	2	1	1	1	0
23113040107515	1	1	0	1	2	0	1	0	0	0	0	1	0	0	0	0	0	0	1	0	1	2	1	0	1	1	0	1	0	1	1	1	0	1	1	0
23113040107516	0	0	1	1	0	0	2	0	0	2	1	1	1	1	1	1	1	1	2	1	1	1	0	3	0	0	0	1	1	1	1	1	1	1	0	0
23113040107517	0	0	0	0	0	0	0	0	0	1	1	0	1	0	1	1	0	0	2	2	2	2	2	3	1	2	1	0	0	0	1	0	0	0	0	0
23113040107518	1	0	1	0	0	0	1	0	0	1	1	1	1	1	0	1	0	0	1	0	1	0	0	0	1	0	0	1	0	1	1	1	0	0	0	0
23113040107519	0	0	0	0	0	0	1	0	0	1	1	0	1	0	0	0	0	0	1	1	0	1	1	1	0	1	0	0	0	0	0	0	0	0	0	0
23113040107520	1	1	1	1	1	1	1	1	0	2	2	2	2	2	2	2	1	0	1	2	3	3	1	3	2	2	0	1	1	1	1	1	1	1	1	2
23113040107521	1	0	0	1	1	0	1	0	0	1	1	0	1	1	0	1	1	0	1	0	0	1	1	0	0	0	0	1	1	1	1	1	0	1	1	0
23113040107524	1	1	1	0	0	0	0	0	0	1	1	1	1	1	0	0	0	0	0	1	1	1	0	0	0	1	0	1	0	0	1	0	0	0	0	0
23113040107526	0	0	1	0	0	0	0	0	0	0	0	0	0	0	0	1	0	0	0	0	1	0	0	0	0	0	0	0	0	1	0	1	1	1	1	1
23113040107530	1	1	0	1	0	0	0	0	0	1	0	1	1	0	0	0	1	0	0	0	0	0	0	0	0	0	0	1	1	1	1	0	0	0	0	0
23113040107531	1	1	0	1	3	1	1	1	0	1	1	1	1	1	1	1	1	1	0	1	1	1	0	0	0	0	0	1	1	1	1	1	1	1	1	1
23113040107532	0	0	0	1	0	0	1	0	0	1	1	0	0	0	1	1	0	0	0	1	0	0	0	0	0	0	0	0	0	0	0	0	0	0	0	0
23113040107533	1	0	1	1	1	1	1	1	0	1	1	1	1	1	0	1	1	0	1	1	1	1	1	1	1	0	0	1	1	0	1	1	1	0	0	0
23113040107534	0	1	1	1	1	1	1	1	0	1	1	1	1	1	0	1	0	0	0	0	0	1	0	0	1	0	0	0	1	0	0	0	0	0	0	0
23113040107537	1	1	1	1	1	1	1	1	1	2	1	1	1	1	0	0	0	0	2	1	0	1	1	1	0	0	0	1	1	1	1	1	1	1	1	0
23113040107538	1	0	0	0	0	0	0	0	0	1	1	1	1	1	1	1	1	1	1	1	1	0	1	0	0	0	0	1	0	0	0	1	0	1	1	0
23113040107539	0	0	1	0	0	0	0	0	0	0	0	0	0	0	0	0	0	0	0	0	0	0	0	0	0	0	0	0	0	1	0	0	0	0	0	0
23113040107540	1	1	0	0	0	0	0	0	0	1	0	0	0	0	0	1	0	0	1	1	1	0	1	0	1	0	0	1	1	1	1	1	1	0	0	0
23113040107901	1	3	3	3	2	3	1	3	3	2	2	2	2	2	3	2	2	0	3	3	3	3	3	3	3	3	3	1	1	2	2	3	3	3	2	2
23113040107902	1	1	3	1	2	1	1	1	0	1	1	0	0	1	0	0	0	0	1	1	1	1	1	1	0	0	0	1	2	1	2	1	1	2	1	1
23113040107903	1	2	1	0	2	1	1	0	1	1	1	1	1	2	1	1	2	1	1	0	2	1	2	1	1	1	2	1	1	1	1	1	1	1	1	1
23113040107904	1	1	1	1	0	0	2	0	0	1	1	0	0	1	0	2	0	0	1	1	0	0	0	0	2	0	0	0	1	0	0	0	0	1	0	0
23113040107907	0	0	0	0	0	0	0	0	0	1	1	1	1	1	1	1	1	0	1	1	1	1	1	1	1	0	0	1	1	2	1	2	2	2	1	0
23113040107909	2	1	3	3	2	1	2	1	0	2	1	1	1	1	1	1	2	0	1	1	1	2	1	3	1	2	0	2	2	2	2	2	2	2	2	2
23113040107910	1	0	1	1	0	0	0	0	0	0	1	1	0	1	1	0	0	0	1	0	0	0	1	1	0	1	0	1	1	1	1	1	0	0	0	0
23113040107911	1	1	0	0	2	0	0	0	0	1	1	1	1	1	1	1	0	0	1	1	1	1	1	1	1	1	1	1	1	1	1	1	1	1	1	0
23113040107913	2	2	0	1	1	1	0	0	0	1	2	1	1	0	1	0	0	0	2	1	0	2	0	2	2	2	0	1	1	1	1	1	1	1	1	1
23113040107914	0	0	0	0	0	0	0	0	0	1	1	1	1	1	1	2	0	0	0	0	0	0	0	0	0	0	0	1	0	0	0	0	0	0	0	0
23113040107915	0	0	0	0	0	0	0	0	0	0	0	0	1	0	0	0	0	0	0	0	0	0	0	0	0	0	0	0	0	0	0	0	0	0	0	0
23113040107916	1	0	1	1	0	1	0	0	0	1	1	1	1	1	1	1	1	0	1	1	1	1	1	1	1	1	0	1	1	1	1	1	1	1	1	0
23113040107917	1	1	1	1	0	1	1	0	0	2	1	2	2	1	2	2	1	1	1	1	2	1	1	1	1	1	0	1	1	1	1	1	1	1	1	0
23113040107918	0	1	1	1	1	0	1	0	0	0	1	1	1	1	1	1	1	0	0	0	0	0	0	0	0	0	0	0	1	1	1	1	1	1	1	0
23113040107919	1	1	0	1	1	1	1	0	0	1	0	0	1	0	0	0	0	0	1	0	0	0	0	0	0	0	0	2	2	2	1	1	1	1	0	0
23113040107921	1	1	2	1	1	3	1	2	0	1	1	1	2	1	2	2	2	0	1	1	1	1	0	2	2	1	0	1	1	1	1	0	2	1	1	0
23113040107922	1	1	2	3	2	2	1	1	2	2	1	1	1	1	1	1	1	1	2	1	2	1	1	1	1	1	1	2	1	0	3	2	2	1	1	1
23113040107923	1	1	1	1	2	1	0	0	0	1	1	1	1	1	0	0	0	0	1	1	1	1	1	0	0	0	0	1	1	2	1	1	0	1	1	0
23113040107925	1	1	1	1	1	1	0	1	0	0	0	0	0	1	1	2	1	0	1	3	1	3	3	1	1	3	3	2	2	0	0	0	0	0	0	0
23113040107926	0	0	0	0	0	0	0	0	0	2	0	1	1	1	0	0	0	1	1	1	2	1	1	1	1	1	1	0	0	0	0	0	0	0	0	0
23113040107928	0	0	0	0	1	0	0	0	0	1	1	2	1	1	1	1	1	1	1	1	1	1	1	1	1	1	0	1	1	1	1	1	1	1	1	1
23113040107929	0	0	0	0	0	0	0	0	0	1	1	2	1	0	1	1	0	0	1	2	3	2	0	2	2	0	0	1	2	1	2	0	1	1	1	0
23113040107931	1	0	1	0	0	0	1	0	0	2	2	2	2	1	1	1	1	1	1	1	1	1	1	1	2	1	0	1	1	1	1	1	1	1	1	0
23113130212102	1	0	1	1	2	1	1	0	0	1	0	1	1	1	0	0	0	0	2	1	1	0	0	1	2	1	0	1	1	0	2	1	1	1	1	0
23113130212103	1	1	2	3	3	0	3	1	0	3	3	3	3	3	3	3	3	0	3	3	3	3	3	3	3	3	3	3	3	3	3	3	3	3	3	1
23113130212104	1	1	0	1	1	0	0	0	0	0	0	0	0	0	0	0	0	0	0	0	0	1	1	0	0	0	0	0	0	0	0	0	0	0	0	0
23113130212105	1	1	1	1	2	0	0	0	0	1	1	1	1	1	1	1	1	1	1	1	1	1	1	1	1	1	1	1	1	1	1	1	1	1	1	1
23113130212106	1	0	0	0	0	0	0	0	0	1	1	1	1	1	1	1	0	0	1	0	1	1	1	1	0	0	0	0	0	0	0	0	0	0	0	0
23113130212108	2	2	0	2	3	3	1	1	0	1	2	2	1	1	1	1	0	1	1	1	1	1	1	1	1	1	1	1	1	1	1	1	1	1	1	1
23113130212109	0	0	0	0	0	0	0	0	0	2	2	2	1	0	1	1	1	1	1	1	1	1	1	1	1	1	1	1	1	0	1	1	1	1	0	0
23113130212110	1	1	1	1	1	1	2	1	0	1	1	1	1	1	1	1	1	0	1	1	1	1	1	1	1	1	1	1	1	1	1	1	1	1	1	0
23113130212111	0	0	0	0	0	0	0	0	0	1	0	0	0	0	0	0	0	0	1	1	1	1	1	1	1	1	1	0	1	0	0	1	0	0	0	0
23113130212112	1	1	0	0	3	1	1	0	0	1	1	0	1	3	1	0	0	0	1	1	1	1	3	1	1	1	0	0	0	0	0	0	0	0	0	0
23113130212113	1	1	1	1	0	0	1	0	0	0	0	0	0	0	0	0	0	0	0	0	1	0	0	0	0	0	0	1	1	1	1	1	1	1	1	1
23113130212116	0	0	0	0	1	1	1	0	0	1	1	0	1	0	1	0	0	0	0	0	0	0	0	0	0	0	0	1	1	0	1	1	1	0	1	0
23113130212117	0	1	1	1	1	2	1	1	0	0	1	1	1	1	0	1	0	0	1	1	1	1	1	1	1	1	1	1	1	1	1	1	1	1	1	1
23113130212118	1	1	2	1	1	1	1	1	1	1	1	1	1	1	1	1	1	1	0	0	0	0	0	0	0	0	0	3	1	1	1	3	0	2	1	0
23113130212119	0	0	0	1	1	1	1	1	0	1	1	1	1	1	0	1	1	1	1	1	1	1	1	1	1	1	0	1	1	1	1	1	1	1	1	0
23113130212120	1	3	2	2	2	2	2	1	3	1	1	2	1	1	1	1	1	1	1	1	2	1	1	1	1	0	1	1	1	2	1	1	1	1	1	1
23113130212121	1	0	1	1	1	0	1	0	0	1	1	1	1	1	1	0	1	0	1	1	1	1	1	1	1	1	0	1	1	1	1	1	1	0	0	0
23113130212122	1	1	1	1	2	1	0	0	0	1	1	2	1	1	2	1	1	0	1	1	1	1	1	1	1	1	0	1	1	1	1	1	1	1	1	0
23113130212123	0	0	0	0	0	0	0	0	0	0	0	0	0	0	0	0	0	0	0	0	0	0	0	0	0	0	0	0	0	0	0	0	0	0	0	0
23113130212124	1	0	0	0	0	0	0	0	0	1	1	1	1	0	1	1	1	1	1	1	1	1	1	1	1	1	1	1	1	2	1	2	1	1	1	0
23113130212125	0	0	0	0	1	0	0	0	0	2	2	2	2	2	2	2	2	2	2	1	0	1	0	0	1	0	0	2	1	1	1	1	1	1	1	1
23113130212130	2	1	1	1	0	0	0	0	0	1	1	1	1	1	1	1	1	0	0	0	0	0	0	0	0	0	0	0	0	0	0	0	0	0	0	0
23113130212131	0	0	0	0	1	1	2	1	0	1	1	1	1	1	0	0	0	0	1	1	1	2	1	1	1	1	1	2	1	1	1	1	1	1	1	1
23113130212132	0	0	0	0	0	0	0	0	0	0	0	1	0	0	1	0	0	1	0	0	1	0	0	0	1	0	0	1	1	1	1	1	0	0	0	0
23113130212133	0	0	0	0	0	0	0	0	0	1	1	1	1	1	1	0	0	0	0	1	1	0	1	0	0	0	0	0	1	1	1	1	0	1	0	0
23113130212134	1	0	2	1	2	1	1	1	1	1	0	1	1	2	1	1	1	0	1	1	2	2	2	0	1	1	0	1	1	2	1	2	1	1	1	0
23105130508122	0	0	0	0	0	0	0	0	0	999	999	999	999	999	999	999	999	999	0	0	0	0	0	0	0	0	0	0	0	0	0	0	0	0	0	0
23106080601201	0	0	1	0	0	0	2	0	0	999	999	999	999	999	999	999	999	999	0	0	0	0	0	0	0	0	0	0	0	0	0	0	0	0	0	0
23106080701223	1	1	1	1	1	1	1	0	0	999	999	999	999	999	999	999	999	999	1	1	1	1	1	1	1	1	0	1	2	1	2	1	2	1	2	1
23113040107501	0	1	1	1	1	0	2	0	0	999	999	999	999	999	999	999	999	999	1	1	1	1	1	1	1	0	0	1	1	1	1	1	1	1	1	1
23113040107525	1	1	1	1	1	1	1	0	1	999	999	999	999	999	999	999	999	999	1	1	1	1	1	1	1	0	1	1	1	1	1	1	1	0	0	0
23113040107536	1	1	1	1	1	1	1	1	0	999	999	999	999	999	999	999	999	999	1	1	1	1	0	1	0	0	0	1	1	1	1	1	1	1	1	1
23113040107905	2	0	0	0	0	1	1	1	1	999	999	999	999	999	999	999	999	999	1	1	1	1	1	1	1	1	1	1	1	1	1	1	1	1	1	1
23102120108104	0	0	0	1	0	0	0	0	0	1	1	0	1	1	0	0	0	0	999	999	999	999	999	999	999	999	999	1	1	1	1	0	1	1	0	0
23104050201130	2	1	0	1	2	1	1	1	0	2	1	1	2	2	1	2	1	1	999	999	999	999	999	999	999	999	999	2	1	2	2	2	1	2	2	0
23104050201227	1	1	0	2	1	1	1	1	0	1	1	1	2	1	1	1	1	0	999	999	999	999	999	999	999	999	999	1	2	1	2	1	2	1	2	1
23104050201234	1	1	0	1	1	2	2	1	0	1	1	0	1	0	1	1	1	1	999	999	999	999	999	999	999	999	999	1	1	1	1	1	1	1	1	1
23105130500606	1	1	1	1	1	1	1	1	1	0	0	1	1	0	1	1	1	0	999	999	999	999	999	999	999	999	999	1	1	1	1	1	1	1	1	1
23105130508129	1	0	0	0	0	0	0	0	0	2	2	2	2	2	2	2	2	2	999	999	999	999	999	999	999	999	999	1	1	0	2	2	1	1	1	1
23106080601238	2	0	2	1	0	1	0	0	0	2	0	0	0	0	1	1	0	0	0	1	1	1	1	1	0	0	0	999	999	999	999	999	999	999	999	999
23106080601408	1	2	1	1	0	2	2	0	0	2	2	1	1	1	1	1	1	1	1	1	1	1	0	1	1	0	0	999	999	999	999	999	999	999	999	999
23106080901124	2	1	0	1	0	1	1	1	0	1	1	0	0	0	1	1	1	0	1	1	1	1	1	1	1	1	1	999	999	999	999	999	999	999	999	999
23106080901405	0	1	0	0	0	0	0	0	0	1	2	1	1	1	1	1	0	0	0	0	0	0	0	0	0	0	0	999	999	999	999	999	999	999	999	999
23106080601215	999	999	999	999	999	999	999	999	999	0	1	1	1	1	1	1	1	1	1	1	1	1	1	1	1	1	0	1	1	1	1	1	1	1	1	0
23106080601224	999	999	999	999	999	999	999	999	999	1	1	1	1	0	0	0	0	0	2	1	0	0	0	1	1	1	0	1	0	0	0	0	0	0	0	0
23113040107912	999	999	999	999	999	999	999	999	999	0	0	0	0	0	0	0	0	0	0	0	0	0	1	0	0	0	0	1	1	1	1	1	1	1	1	1
23104050201117	999	999	999	999	999	999	999	999	999	0	1	0	0	0	0	1	0	0	0	0	0	0	0	0	0	0	0	1	1	1	1	1	1	1	1	1
23104050201121	999	999	999	999	999	999	999	999	999	1	1	0	1	0	0	0	0	0	0	0	2	1	0	0	1	0	0	1	1	1	2	1	0	0	0	0
23106080601203	999	999	999	999	999	999	999	999	999	1	1	1	1	1	1	1	1	1	1	0	0	0	0	0	0	0	0	0	0	0	0	0	0	0	0	0
23106080601234	999	999	999	999	999	999	999	999	999	1	0	0	0	1	0	1	0	0	1	1	0	0	1	0	1	0	1	1	1	0	1	1	0	1	1	0
23106080701231	999	999	999	999	999	999	999	999	999	0	0	0	0	0	0	0	0	0	0	0	0	0	0	0	0	0	0	1	1	1	1	1	1	1	1	1
23106080901110	999	999	999	999	999	999	999	999	999	0	0	0	0	0	0	0	0	0	1	1	1	1	1	0	1	1	0	1	0	0	1	1	1	1	1	0
23106080901122	999	999	999	999	999	999	999	999	999	0	0	0	0	0	0	0	0	0	1	1	1	1	1	1	1	1	0	0	0	0	0	0	0	0	0	0
23106080901129	999	999	999	999	999	999	999	999	999	1	1	0	1	0	0	0	0	0	0	0	0	0	0	0	0	0	0	1	1	1	1	1	1	1	1	1
23106080901130	999	999	999	999	999	999	999	999	999	1	1	1	1	1	0	0	0	0	1	1	1	1	1	1	1	1	0	0	0	0	0	0	0	0	0	0
23106080901138	999	999	999	999	999	999	999	999	999	0	0	1	0	0	0	0	0	0	0	0	0	0	0	0	0	0	0	0	0	0	0	0	0	0	0	0
23106080901140	999	999	999	999	999	999	999	999	999	0	0	0	0	0	0	0	0	0	0	0	0	0	0	0	0	0	0	0	0	0	0	0	0	0	0	0
23106080901409	999	999	999	999	999	999	999	999	999	1	1	0	0	0	0	0	0	0	0	0	0	0	0	0	0	0	0	0	0	0	0	0	0	0	0	0
23106080901410	999	999	999	999	999	999	999	999	999	0	0	0	0	0	0	0	0	0	0	0	0	0	0	0	0	0	0	0	0	0	0	0	0	0	0	0
23106080901417	999	999	999	999	999	999	999	999	999	1	0	0	1	0	1	0	0	0	1	1	0	1	0	1	0	0	0	1	1	0	0	0	1	0	0	0
23106080901431	999	999	999	999	999	999	999	999	999	1	0	0	0	0	0	0	0	0	0	0	0	0	0	0	0	0	0	0	0	0	0	0	0	0	0	0
23106080901436	999	999	999	999	999	999	999	999	999	1	1	1	1	1	1	1	1	0	2	1	1	2	0	2	0	0	0	1	0	0	1	1	0	0	0	0
23113040107507	999	999	999	999	999	999	999	999	999	1	1	1	1	1	1	1	1	0	1	1	3	1	2	1	0	2	1	1	1	2	1	2	2	0	0	0
23113040107527	999	999	999	999	999	999	999	999	999	1	1	1	1	1	1	1	1	0	1	0	0	0	0	0	0	0	0	0	0	0	0	0	0	0	0	0
23113130212126	999	999	999	999	999	999	999	999	999	2	1	1	1	1	0	0	0	0	0	0	0	2	1	0	0	0	0	0	0	0	0	0	0	0	0	0
23102120206101	999	999	999	999	999	999	999	999	999	0	1	1	1	0	1	1	0	0	1	1	1	0	0	1	1	0	0	1	1	0	1	0	1	1	0	0
23102120206102	999	999	999	999	999	999	999	999	999	0	1	1	1	1	2	1	1	2	2	2	1	2	1	2	1	2	1	1	1	0	1	1	1	1	1	0
23102120206103	999	999	999	999	999	999	999	999	999	1	1	1	1	1	0	0	0	0	0	1	1	1	0	0	0	0	0	1	1	1	1	1	1	1	0	0
23102120206104	999	999	999	999	999	999	999	999	999	1	1	1	1	1	1	1	1	0	0	0	0	0	0	0	0	0	0	0	0	0	0	0	0	0	0	0
23102120206105	999	999	999	999	999	999	999	999	999	1	1	3	1	1	0	1	0	0	1	1	2	1	1	0	1	0	0	1	1	2	1	1	0	0	0	0
23102120206106	999	999	999	999	999	999	999	999	999	0	0	0	0	0	0	0	0	0	1	0	0	0	0	0	1	0	0	0	0	0	0	0	0	0	0	0
23102120206107	999	999	999	999	999	999	999	999	999	1	0	1	2	1	1	0	1	0	1	0	1	2	0	1	1	0	0	2	0	1	1	0	0	0	0	0
23102120206108	999	999	999	999	999	999	999	999	999	1	1	1	1	1	1	1	1	1	1	1	1	1	0	0	0	1	0	3	3	3	3	3	3	3	3	3
23102120206109	999	999	999	999	999	999	999	999	999	1	1	1	1	0	0	1	0	0	0	0	1	1	0	0	0	0	0	0	0	1	1	0	0	0	0	0
23102120206111	999	999	999	999	999	999	999	999	999	1	0	0	0	1	0	0	0	0	1	0	0	1	0	0	0	0	0	1	0	0	0	0	0	0	0	0
23102120206112	999	999	999	999	999	999	999	999	999	0	1	1	1	0	0	0	1	0	0	1	2	2	1	0	1	1	0	0	0	0	1	0	0	0	0	0
23102120206113	999	999	999	999	999	999	999	999	999	1	0	0	0	0	0	0	0	0	1	1	1	1	1	1	1	1	1	1	1	1	1	0	1	1	1	0
23102120206118	999	999	999	999	999	999	999	999	999	1	0	1	1	1	0	1	0	0	1	1	2	1	1	0	1	0	0	1	1	2	1	1	0	1	1	0
23102120206119	999	999	999	999	999	999	999	999	999	1	1	2	1	2	2	1	2	2	2	1	2	1	2	1	2	1	2	1	1	2	1	3	1	1	0	0
23102120801208	999	999	999	999	999	999	999	999	999	1	1	1	1	1	1	1	1	0	0	1	1	1	1	1	1	1	0	1	1	1	1	1	1	1	1	1
23104050201111	999	999	999	999	999	999	999	999	999	0	0	0	1	0	0	0	0	0	0	0	0	0	0	0	0	0	0	0	1	0	0	0	0	0	0	0
23105130500610	999	999	999	999	999	999	999	999	999	1	1	0	0	1	1	1	1	1	1	1	1	1	2	1	2	2	2	1	2	1	1	2	1	2	1	1
23105130508102	999	999	999	999	999	999	999	999	999	1	1	0	2	0	1	0	0	0	1	1	0	1	0	0	0	0	0	0	0	0	0	0	0	0	0	0
23105130508107	999	999	999	999	999	999	999	999	999	0	0	0	0	0	0	0	0	0	0	0	0	0	0	0	1	0	0	1	0	0	0	0	1	0	0	0
23105130508119	999	999	999	999	999	999	999	999	999	0	0	0	0	0	0	0	0	0	1	1	1	1	1	1	1	1	1	0	0	1	1	1	1	1	1	0
23105130508126	999	999	999	999	999	999	999	999	999	3	3	3	3	3	3	3	3	3	1	1	1	1	1	1	1	1	1	2	2	2	1	1	1	1	1	1
23105130508131	999	999	999	999	999	999	999	999	999	0	0	1	0	2	1	0	0	0	1	1	1	1	1	1	1	0	0	1	1	1	1	1	1	1	0	0
23105130508132	999	999	999	999	999	999	999	999	999	0	1	0	1	1	0	0	0	0	1	1	1	1	1	1	1	1	1	1	1	1	0	1	0	0	0	0
23106080601222	999	999	999	999	999	999	999	999	999	2	0	0	0	0	0	0	0	0	0	0	0	0	0	0	0	0	0	0	0	0	0	0	0	0	0	0
23106080601223	999	999	999	999	999	999	999	999	999	1	1	1	1	1	0	0	0	0	1	1	0	1	1	0	1	0	0	1	1	0	1	0	0	0	0	0
23106080701215	999	999	999	999	999	999	999	999	999	1	1	2	1	1	1	1	1	0	3	2	3	3	3	3	3	3	0	3	3	3	3	3	3	3	3	0
23106080701216	999	999	999	999	999	999	999	999	999	1	1	3	1	1	1	1	1	0	1	1	1	1	1	1	1	1	1	2	1	2	1	2	2	2	1	2
23106080701219	999	999	999	999	999	999	999	999	999	1	0	2	1	0	0	0	0	0	1	1	2	1	1	1	1	1	0	1	1	1	1	1	1	1	1	1
23106080701225	999	999	999	999	999	999	999	999	999	1	1	1	1	1	1	1	1	1	1	1	1	1	1	1	1	1	1	1	1	1	1	1	1	1	1	1
23106080901103	999	999	999	999	999	999	999	999	999	0	1	1	1	1	1	1	1	0	1	1	0	0	0	0	0	0	0	0	0	0	0	0	0	0	0	0
23106080901105	999	999	999	999	999	999	999	999	999	1	0	0	1	0	0	1	0	0	0	0	0	0	0	0	0	0	0	0	0	1	0	0	0	0	0	0
23106080901113	999	999	999	999	999	999	999	999	999	0	0	1	0	0	0	0	0	0	1	1	0	0	0	0	0	0	0	0	1	0	0	0	0	0	0	0
23106080901141	999	999	999	999	999	999	999	999	999	1	1	2	1	2	1	1	2	1	1	1	1	1	2	1	1	1	0	1	0	1	0	1	1	1	1	0
23106080901412	999	999	999	999	999	999	999	999	999	1	0	0	1	1	1	1	0	0	1	1	0	1	1	1	0	0	0	1	1	1	1	1	1	1	1	0
23106080901420	999	999	999	999	999	999	999	999	999	1	0	0	1	0	1	1	0	0	1	1	0	1	0	0	0	0	0	1	0	0	1	0	0	0	0	0
23106080901427	999	999	999	999	999	999	999	999	999	1	1	1	1	1	0	2	2	0	3	3	2	3	1	0	2	1	0	3	2	0	1	1	1	1	1	0
23106080901428	999	999	999	999	999	999	999	999	999	1	1	3	1	1	1	1	1	1	1	1	1	1	1	1	1	0	0	1	1	2	1	1	2	2	0	0
23106080901429	999	999	999	999	999	999	999	999	999	2	2	3	3	0	0	1	0	0	1	1	1	1	1	0	0	0	0	1	1	1	1	1	0	1	0	0
23106080901438	999	999	999	999	999	999	999	999	999	0	0	0	0	0	0	0	0	0	0	0	0	0	0	0	0	0	0	0	1	1	1	1	2	1	1	1
23106080901439	999	999	999	999	999	999	999	999	999	1	1	1	1	1	1	1	1	1	1	0	1	1	0	0	0	0	0	0	0	0	0	1	0	0	0	0
23106080901444	999	999	999	999	999	999	999	999	999	0	0	0	0	0	0	0	0	0	0	0	0	0	0	0	0	0	0	0	0	0	0	0	0	0	0	0
23113040107118	999	999	999	999	999	999	999	999	999	1	1	3	2	2	1	1	1	1	2	1	2	2	2	1	1	1	1	1	1	1	1	1	0	1	0	0
23113040107502	999	999	999	999	999	999	999	999	999	1	0	0	0	1	0	0	0	0	1	0	0	0	0	0	0	0	0	1	0	0	0	0	0	0	0	0
23113040107509	999	999	999	999	999	999	999	999	999	1	1	1	1	1	1	1	1	0	1	1	1	1	1	1	1	0	0	1	1	1	1	1	0	1	1	1
23113040107513	999	999	999	999	999	999	999	999	999	0	1	0	0	0	1	1	1	0	1	1	1	1	1	1	1	1	0	1	1	1	1	1	1	1	1	1
23113040107522	999	999	999	999	999	999	999	999	999	1	1	3	3	0	1	1	0	0	1	1	2	1	1	1	1	1	0	1	0	2	1	0	0	1	0	0
23113040107529	999	999	999	999	999	999	999	999	999	1	1	0	0	0	0	0	0	0	0	0	0	0	0	1	2	1	0	1	0	1	0	1	0	0	0	0
23113040107535	999	999	999	999	999	999	999	999	999	1	0	0	1	0	1	1	1	0	1	1	1	1	1	1	1	1	0	1	1	1	1	1	1	1	1	1
23113040107906	999	999	999	999	999	999	999	999	999	1	1	2	1	1	1	1	1	0	1	1	1	1	1	1	1	1	0	1	1	1	1	1	1	1	1	1
23113040107924	999	999	999	999	999	999	999	999	999	1	1	3	1	1	0	0	0	0	1	1	0	1	0	0	1	0	0	1	1	0	1	0	0	1	0	0
23113040107930	999	999	999	999	999	999	999	999	999	1	1	0	1	2	1	0	1	0	1	0	2	1	0	1	1	1	0	1	1	2	1	2	0	1	0	0
23113040107932	999	999	999	999	999	999	999	999	999	1	1	1	1	1	1	1	0	0	1	1	1	1	1	1	1	0	0	1	1	1	1	1	1	0	0	0
23113130212129	999	999	999	999	999	999	999	999	999	2	2	2	2	2	1	1	2	0	1	1	1	1	1	1	1	1	1	1	1	1	1	1	1	1	1	1
23102120801204	0	0	1	1	1	1	1	0	0	999	999	999	999	999	999	999	999	999	1	1	1	1	1	0	0	0	0	1	0	1	0	0	0	0	0	0
23102120801120	0	0	0	0	0	0	0	0	0	999	999	999	999	999	999	999	999	999	1	0	1	1	0	0	1	0	0	0	0	0	0	0	0	0	0	0
23102120801123	0	0	0	0	0	0	0	0	0	999	999	999	999	999	999	999	999	999	0	0	0	0	0	0	0	0	0	0	0	1	0	1	0	0	0	0
23104050201112	0	1	2	0	1	0	0	0	0	999	999	999	999	999	999	999	999	999	1	1	1	1	3	1	1	1	1	0	0	1	0	0	0	0	0	0
23104050201113	1	1	2	2	3	2	1	0	1	999	999	999	999	999	999	999	999	999	2	2	2	2	2	2	2	2	1	1	1	1	1	1	1	1	1	1
23105130500619	1	1	1	1	1	3	1	1	0	999	999	999	999	999	999	999	999	999	1	1	1	1	1	1	1	1	0	1	1	2	3	3	1	1	1	0
23105130500626	3	3	3	3	3	3	3	3	3	999	999	999	999	999	999	999	999	999	0	0	0	0	0	0	0	0	0	0	0	0	0	0	0	0	0	0
23105130508134	1	0	0	0	0	1	1	1	1	999	999	999	999	999	999	999	999	999	1	1	1	1	1	0	1	0	0	1	1	1	1	1	0	1	0	0
23106080601230	0	0	1	0	0	1	1	1	0	999	999	999	999	999	999	999	999	999	0	1	0	0	0	0	0	0	0	0	0	1	1	1	1	1	0	0
23106080601410	1	1	1	1	1	1	1	1	1	999	999	999	999	999	999	999	999	999	1	1	1	1	1	1	1	1	1	0	0	1	0	0	0	0	0	0
23106080601411	0	0	0	0	0	1	0	1	0	999	999	999	999	999	999	999	999	999	0	0	0	0	0	0	0	0	0	0	0	0	0	0	0	0	0	0
23106080601412	1	1	1	1	1	1	1	1	0	999	999	999	999	999	999	999	999	999	0	0	0	0	0	0	0	0	0	0	0	0	0	0	0	0	0	0
23106080601414	0	0	0	0	0	0	1	0	0	999	999	999	999	999	999	999	999	999	0	0	0	0	0	0	0	0	0	0	0	0	0	0	0	0	0	0
23106080701202	0	0	1	0	0	0	1	0	0	999	999	999	999	999	999	999	999	999	1	1	0	1	0	1	0	0	1	1	1	2	1	1	1	1	2	0
23106080701228	1	1	1	1	1	0	1	1	0	999	999	999	999	999	999	999	999	999	2	0	0	3	1	0	3	0	0	1	1	0	0	0	0	2	0	0
23106080701229	0	0	0	0	0	0	0	0	0	999	999	999	999	999	999	999	999	999	1	1	0	1	0	1	1	0	0	1	1	1	1	1	1	1	0	0
23106080901107	0	0	0	0	0	0	0	0	0	999	999	999	999	999	999	999	999	999	0	0	0	0	0	0	0	0	0	0	0	0	0	0	0	0	0	0
23106080901119	0	0	0	0	0	0	0	0	0	999	999	999	999	999	999	999	999	999	0	0	0	0	0	0	0	0	0	0	0	0	0	0	0	0	0	0
23106080901123	1	1	1	1	1	1	0	0	0	999	999	999	999	999	999	999	999	999	1	0	0	0	0	0	1	0	0	1	0	0	1	0	0	0	0	0
23113040107920	0	0	1	0	1	0	0	0	0	999	999	999	999	999	999	999	999	999	2	1	1	1	1	1	1	1	1	2	2	2	2	1	2	2	2	2
23113040107927	1	1	1	1	0	0	1	0	0	999	999	999	999	999	999	999	999	999	1	1	0	1	0	0	0	0	0	1	1	0	1	1	1	1	0	0
23113130212115	1	1	1	2	1	0	1	1	1	999	999	999	999	999	999	999	999	999	0	0	0	0	0	0	0	0	0	1	1	1	1	1	1	1	1	0
23113130212128	1	1	0	1	0	1	1	1	0	999	999	999	999	999	999	999	999	999	0	0	0	0	0	0	0	0	0	1	1	1	1	1	1	1	1	0
23102120108107	0	0	0	0	0	0	0	0	0	0	0	0	1	0	0	0	0	0	999	999	999	999	999	999	999	999	999	0	0	0	0	0	0	0	0	0
23102120108111	0	0	0	0	1	0	0	0	0	0	0	1	0	0	1	0	0	0	999	999	999	999	999	999	999	999	999	0	1	0	0	0	1	0	0	0
23102120108128	1	0	1	0	1	1	0	1	0	1	0	1	1	1	1	1	1	0	999	999	999	999	999	999	999	999	999	1	1	1	1	1	1	1	1	1
23102120108101	0	0	0	0	0	0	0	1	0	1	0	0	0	0	0	0	0	0	999	999	999	999	999	999	999	999	999	1	0	1	0	0	0	0	1	0
23102120108105	0	1	0	1	0	0	0	0	0	1	1	0	0	0	0	0	0	0	999	999	999	999	999	999	999	999	999	0	0	1	0	0	0	0	0	0
23102120108108	1	1	0	1	0	0	1	0	0	1	1	1	1	1	2	1	0	0	999	999	999	999	999	999	999	999	999	1	1	1	1	1	1	1	1	1
23102120108110	0	0	1	0	0	0	0	0	0	0	0	0	0	0	0	0	0	0	999	999	999	999	999	999	999	999	999	0	0	0	0	0	0	0	0	0
23102120108114	1	1	1	1	1	0	1	0	0	1	0	0	0	0	0	0	0	0	999	999	999	999	999	999	999	999	999	1	1	1	1	0	0	1	0	0
23102120108115	1	1	1	1	0	1	1	1	3	1	1	1	1	1	1	1	1	0	999	999	999	999	999	999	999	999	999	1	1	1	1	1	1	1	1	0
23102120108118	1	1	0	0	0	0	0	0	0	0	0	0	0	0	0	0	0	0	999	999	999	999	999	999	999	999	999	1	1	0	0	1	0	0	0	0
23102120108122	0	0	0	0	0	0	1	0	0	0	1	0	1	1	1	1	0	0	999	999	999	999	999	999	999	999	999	1	0	0	0	1	0	0	0	0
23102120108125	1	0	1	1	0	0	1	0	0	1	1	2	1	1	0	0	1	0	999	999	999	999	999	999	999	999	999	1	1	1	1	1	1	0	0	0
23102120108126	0	0	0	0	0	0	0	0	0	1	1	0	1	1	1	0	0	0	999	999	999	999	999	999	999	999	999	1	1	0	1	1	1	0	0	0
23102120108127	1	0	0	1	0	0	0	0	0	1	0	0	1	0	0	0	0	0	999	999	999	999	999	999	999	999	999	1	0	1	0	1	0	0	0	0
23102120108134	0	0	0	0	0	0	0	0	0	1	0	0	0	0	0	0	0	0	999	999	999	999	999	999	999	999	999	0	0	1	0	0	0	0	0	0
23102120108135	0	1	1	1	1	1	1	1	1	0	0	0	0	0	0	0	0	0	999	999	999	999	999	999	999	999	999	0	0	0	1	0	0	0	0	0
23102120108136	0	1	1	1	0	0	1	0	0	1	1	1	1	1	0	1	0	0	999	999	999	999	999	999	999	999	999	1	1	1	1	0	0	1	0	0
23102120108137	0	1	0	1	0	0	0	0	0	1	2	2	1	0	1	0	0	1	999	999	999	999	999	999	999	999	999	1	1	1	1	1	1	0	0	0
23102120108138	1	1	1	1	1	1	1	1	1	1	1	1	1	1	1	1	1	1	999	999	999	999	999	999	999	999	999	3	3	3	3	3	3	3	3	3
23102120108139	1	1	1	1	1	1	1	0	0	0	0	0	0	0	0	0	0	0	999	999	999	999	999	999	999	999	999	0	0	0	0	0	0	0	0	0
23102120108140	0	0	1	2	0	0	2	0	0	1	0	0	0	0	0	0	0	0	999	999	999	999	999	999	999	999	999	1	1	1	1	0	0	1	0	0
23102120108142	1	1	2	2	1	2	1	2	0	1	1	1	1	2	1	1	1	0	999	999	999	999	999	999	999	999	999	1	1	1	0	1	0	0	0	0
23102120801101	0	0	0	0	0	0	0	0	0	1	1	2	1	0	2	0	1	0	999	999	999	999	999	999	999	999	999	1	0	2	1	1	1	1	2	0
23102120801112	0	0	0	0	1	0	0	0	0	0	0	0	0	0	0	0	0	0	999	999	999	999	999	999	999	999	999	1	1	1	1	1	0	1	0	0
23102120801115	1	1	1	1	1	0	1	0	0	1	1	0	1	0	0	1	0	0	999	999	999	999	999	999	999	999	999	1	1	0	1	0	0	1	0	0
23102120801203	0	0	0	0	0	0	1	0	0	1	0	1	1	0	0	1	0	0	999	999	999	999	999	999	999	999	999	1	1	0	1	1	0	1	0	0
23104050201101	1	1	0	0	1	0	0	0	0	1	0	0	0	0	0	0	0	0	999	999	999	999	999	999	999	999	999	2	0	2	2	2	0	1	1	0
23104050201104	0	0	0	0	0	0	0	0	0	1	1	3	3	0	1	1	2	0	999	999	999	999	999	999	999	999	999	1	1	1	1	1	1	1	0	0
23104050201108	1	1	1	1	1	1	1	3	1	1	1	1	0	0	0	0	0	0	999	999	999	999	999	999	999	999	999	1	1	1	1	1	1	1	1	1
23104050201118	1	1	2	2	2	2	2	1	0	2	2	2	2	2	2	2	0	0	999	999	999	999	999	999	999	999	999	1	1	1	1	1	1	1	1	1
23104050201123	1	0	1	1	1	0	1	1	0	0	0	0	0	0	0	0	0	0	999	999	999	999	999	999	999	999	999	1	0	1	1	1	0	1	1	0
23104050201129	2	2	2	1	0	0	1	0	0	1	1	1	1	1	1	1	0	0	999	999	999	999	999	999	999	999	999	1	1	1	1	1	1	1	1	1
23104050201131	0	0	0	0	0	0	0	0	0	1	1	1	1	1	0	0	0	0	999	999	999	999	999	999	999	999	999	1	1	1	1	1	1	1	1	1
23104050201134	3	3	3	3	3	3	2	1	0	1	1	1	1	1	1	1	1	0	999	999	999	999	999	999	999	999	999	1	1	1	1	1	1	1	1	1
23104050201202	1	0	1	1	1	0	0	0	0	1	1	1	1	1	1	1	0	0	999	999	999	999	999	999	999	999	999	2	1	2	2	1	1	1	1	0
23104050201205	1	1	0	1	0	3	3	3	0	1	1	1	1	1	1	1	1	1	999	999	999	999	999	999	999	999	999	2	1	1	2	1	1	1	1	0
23104050201206	1	1	0	1	1	1	1	0	0	1	1	1	1	3	0	0	0	0	999	999	999	999	999	999	999	999	999	1	1	1	1	2	1	0	0	0
23104050201207	1	2	3	2	3	1	2	1	0	2	2	2	2	2	2	2	2	0	999	999	999	999	999	999	999	999	999	1	2	1	2	3	1	1	1	0
23104050201209	1	1	1	2	1	1	1	0	0	1	1	1	1	1	1	1	1	0	999	999	999	999	999	999	999	999	999	1	1	1	1	1	0	0	0	0
23104050201211	0	0	0	0	0	0	0	0	0	1	0	0	0	0	0	0	0	0	999	999	999	999	999	999	999	999	999	1	1	1	1	1	0	1	1	0
23104050201212	1	1	1	1	1	1	1	1	0	1	1	1	1	1	1	1	1	0	999	999	999	999	999	999	999	999	999	1	1	1	1	1	1	1	1	0
23104050201213	0	0	0	0	0	0	0	0	0	1	1	1	1	1	1	1	1	1	999	999	999	999	999	999	999	999	999	2	2	2	2	2	1	1	1	1
23104050201214	1	1	2	1	0	0	1	1	0	1	1	2	1	1	1	1	1	0	999	999	999	999	999	999	999	999	999	1	1	1	1	0	0	1	0	0
23104050201215	1	1	1	1	1	1	1	1	0	1	1	0	1	1	1	0	1	0	999	999	999	999	999	999	999	999	999	2	1	1	1	1	1	1	1	0
23104050201216	1	1	2	2	0	2	0	0	0	1	1	1	1	1	1	1	1	1	999	999	999	999	999	999	999	999	999	2	1	1	1	2	2	2	2	2
23104050201217	1	0	0	1	1	0	2	1	0	1	1	1	1	1	1	1	1	0	999	999	999	999	999	999	999	999	999	1	1	1	1	2	0	0	1	0
23104050201218	1	0	0	0	0	1	1	0	0	1	1	1	1	1	1	1	1	0	999	999	999	999	999	999	999	999	999	1	1	1	1	0	0	0	0	0
23104050201219	1	1	0	1	1	1	0	1	0	2	1	2	2	2	2	1	1	1	999	999	999	999	999	999	999	999	999	2	2	1	1	2	1	1	1	1
23104050201220	1	1	1	1	0	0	0	0	0	1	1	0	1	1	0	1	1	0	999	999	999	999	999	999	999	999	999	1	1	1	1	1	1	1	1	1
23104050201221	1	1	0	1	0	1	1	0	0	1	0	1	1	0	0	1	1	0	999	999	999	999	999	999	999	999	999	1	1	2	1	0	1	1	1	0
23104050201223	1	1	2	1	0	1	1	0	0	1	1	2	1	1	1	1	0	0	999	999	999	999	999	999	999	999	999	1	1	2	2	1	1	1	0	0
23104050201224	0	1	1	1	1	0	1	1	0	1	1	1	1	1	1	1	1	0	999	999	999	999	999	999	999	999	999	1	1	1	1	1	1	1	0	0
23104050201229	0	0	0	0	0	0	0	0	0	0	0	0	0	0	0	0	0	0	999	999	999	999	999	999	999	999	999	0	0	0	0	0	0	0	0	0
23104050201230	0	0	0	0	0	0	1	0	0	1	1	1	1	1	1	1	1	0	999	999	999	999	999	999	999	999	999	0	0	0	0	0	0	0	0	0
23104050201231	1	1	1	2	1	0	1	0	0	2	1	2	1	2	1	1	1	0	999	999	999	999	999	999	999	999	999	1	1	1	1	1	1	1	1	0
23104050201232	0	0	0	0	0	0	0	0	0	0	0	0	0	0	0	0	1	0	999	999	999	999	999	999	999	999	999	0	0	1	1	0	0	1	0	0
23105130500622	1	1	1	1	1	1	1	1	0	0	0	0	0	0	0	0	0	0	999	999	999	999	999	999	999	999	999	0	0	0	0	0	0	0	0	0
23105130508106	0	0	0	0	0	0	0	0	0	0	1	0	0	0	0	0	0	0	999	999	999	999	999	999	999	999	999	0	0	1	1	0	0	0	0	0
23106080601420	1	0	0	2	0	2	1	0	2	1	1	0	1	1	1	1	0	0	999	999	999	999	999	999	999	999	999	1	1	0	1	0	1	1	0	0
23106080601433	0	0	0	1	0	0	0	0	0	1	1	1	1	1	0	1	0	0	999	999	999	999	999	999	999	999	999	1	0	0	0	0	0	0	0	0
23105130508116	1	1	2	0	1	0	0	0	1	1	1	1	1	1	2	2	1	0	1	1	1	1	1	2	1	2	2	1	1	1	1	1	1	1	1	1

## Sheet: Frequency-LTPA
id	V_freq_T1	M_freq_T1	L_freq_T1	V_freq_T2	M_freq_T2	L_freq_T2	V_freq_T3	M_freq_T3	L_freq_T3	V_freq_T4	M_freq_T4	L_freq_T4
23102120801205	1	2	2	2	2	2	0	3	3	2	1	3
23102120801215	2	2	2	0	2	2	4	4	4	5	7	7
23102120801210	3	2	2	3	3	3	2	2	2	1	2	4
23102120801219	2	1	1	3	3	3	0	3	3	0	2	3
23102120801217	4	4	4	4	4	4	3	3	3	3	3	3
23102120801202	2	3	3	3	3	3	4	2	3	3	3	3
23102120108119	7	5	5	5	5	5	5	5	5	4	4	4
23102120801102	0	0	3	3	3	3	2	2	2	1	1	4
23102120801104	4	4	0	5	6	2	5	5	5	5	3	7
23102120801105	3	3	7	2	2	2	2	2	2	1	1	1
23102120801106	1	1	1	3	3	3	4	4	4	5	5	5
23102120801108	2	2	3	5	5	5	2	2	1	2	3	5
23102120801109	1	1	1	4	4	4	3	3	3	5	3	2
23102120801110	1	0	1	3	3	3	3	3	3	3	2	4
23102120801111	3	2	1	3	2	3	5	5	5	6	6	6
23102120801113	1	2	1	2	2	2	3	3	3	2	2	3
23102120801114	3	2	7	3	3	3	3	2	7	1	1	1
23102120801116	1	1	7	3	7	7	3	3	3	2	1	3
23102120801117	1	2	3	2	2	2	3	2	2	3	3	3
23102120801118	3	1	7	3	4	4	4	4	4	3	3	1
23102120801119	2	0	0	2	2	2	3	3	3	3	3	3
23102120801122	1	3	2	3	3	3	2	2	2	5	0	7
23102120801124	2	1	1	0	1	1	0	2	2	1	7	1
23102120801206	5	5	5	4	4	4	4	4	4	2	4	5
23102120801207	3	3	3	4	5	3	4	4	4	4	3	7
23102120801209	3	3	3	4	4	7	5	3	7	3	2	3
23102120801211	3	3	3	4	4	4	3	4	4	2	3	3
23102120801212	2	2	2	3	3	3	2	2	2	2	3	2
23102120801213	3	2	2	3	2	5	4	4	4	2	2	1
23102120801214	5	3	3	4	4	6	3	3	3	2	3	5
23102120801218	4	4	5	3	3	3	1	1	1	4	4	5
23102120801221	3	3	3	3	3	3	4	4	4	3	4	5
23102120801222	4	4	4	3	2	2	4	5	7	2	5	7
23104050201102	3	3	3	3	1	4	3	3	3	3	2	3
23104050201103	1	2	1	3	3	3	3	3	3	3	2	3
23104050201105	1	1	1	2	2	3	3	3	4	6	4	4
23104050201106	1	3	6	4	4	4	3	2	5	2	3	4
23104050201109	3	3	3	6	3	3	3	1	4	6	5	6
23104050201110	1	2	2	3	3	3	2	2	2	1	1	4
23104050201114	0	0	0	0	0	2	0	0	0	0	2	3
23104050201115	1	0	1	4	4	4	4	4	4	3	0	2
23104050201116	0	0	1	3	3	3	3	3	3	3	4	5
23104050201119	1	0	3	3	3	3	3	3	3	3	2	4
23104050201122	2	0	2	3	3	3	2	2	2	2	3	3
23104050201124	1	0	3	3	3	3	3	3	3	1	1	4
23104050201125	1	0	5	4	4	4	3	3	3	2	2	2
23104050201127	1	0	2	5	3	3	3	3	3	3	3	5
23104050201132	2	0	3	0	3	3	3	3	3	1	1	1
23104050201133	2	3	3	5	3	3	3	3	3	5	3	4
23105130500601	1	1	3	3	5	6	1	1	3	1	2	5
23105130500602	4	4	4	3	3	3	3	3	3	7	7	7
23105130500603	3	3	3	3	3	3	1	1	1	7	6	6
23105130500604	1	1	1	3	3	3	3	3	3	2	4	2
23105130500608	0	2	2	0	3	3	3	3	3	2	2	3
23105130500609	2	2	2	2	2	2	2	2	2	0	1	1
23105130500611	0	1	1	0	2	2	0	0	2	2	0	3
23105130500612	3	3	3	4	4	4	5	5	5	3	3	3
23105130500613	7	7	7	3	3	3	0	3	3	4	3	7
23105130500614	1	1	2	4	4	4	3	3	3	2	1	3
23105130500615	3	3	3	4	4	4	4	4	4	3	3	3
23105130500616	4	3	3	4	4	4	4	4	4	7	7	7
23105130500617	3	3	3	3	3	3	2	2	4	4	5	6
23105130500618	2	2	2	2	2	2	3	3	3	7	7	7
23105130500620	4	4	4	5	5	5	4	4	4	3	3	3
23105130500621	0	3	3	3	4	4	0	3	3	0	0	1
23105130500623	4	4	4	4	4	4	3	3	3	3	3	4
23105130500624	0	2	2	0	7	7	0	3	3	2	3	2
23105130500625	2	2	2	3	3	3	2	2	2	3	4	6
23105130500628	3	3	3	0	2	2	0	2	2	1	1	3
23105130500629	2	2	2	3	3	3	3	3	3	1	1	2
23105130500630	3	3	3	2	2	2	3	2	2	1	1	2
23105130500631	2	2	2	3	3	3	3	3	3	0	4	1
23105130500632	3	3	3	3	3	3	3	3	3	4	4	4
23105130500633	0	4	4	4	4	4	0	3	3	5	6	5
23105130508101	0	2	2	3	3	3	3	3	3	2	4	6
23105130508109	1	1	1	1	1	1	1	1	1	1	2	2
23105130508110	4	4	4	3	3	3	1	2	2	3	4	4
23105130508112	2	2	4	4	4	4	4	4	4	1	1	5
23105130508115	2	2	2	2	2	2	3	3	3	4	4	4
23105130508116	2	2	2	2	2	2	2	2	2	5	6	5
23105130508117	3	3	3	3	3	3	2	2	2	5	5	2
23105130508118	3	3	3	3	3	3	2	2	2	2	1	7
23105130508120	1	3	3	2	2	2	0	0	0	0	1	1
23105130508123	2	2	2	1	1	1	3	3	3	3	3	3
23105130508124	0	0	0	2	2	2	3	3	3	3	1	7
23105130508127	0	0	1	2	2	2	3	3	3	3	1	2
23105130508133	2	3	3	1	1	1	2	2	2	2	3	3
23106080601202	2	2	2	4	4	4	5	5	5	7	7	4
23106080601204	3	3	3	3	1	0	3	1	3	2	2	2
23106080601205	5	5	5	3	3	3	4	4	4	4	3	7
23106080601206	2	2	2	3	3	3	2	2	2	1	5	7
23106080601208	5	6	5	0	3	3	4	4	4	5	3	3
23106080601209	4	4	4	2	2	4	4	4	4	3	3	2
23106080601210	4	4	4	3	3	3	2	2	2	6	4	1
23106080601211	4	4	4	3	2	6	2	2	5	3	2	2
23106080601212	4	4	4	5	7	7	4	1	2	4	1	1
23106080601213	0	0	0	2	2	2	3	3	3	2	1	3
23106080601214	7	6	4	3	4	4	5	2	2	3	5	4
23106080601216	1	1	7	2	2	2	2	3	3	3	3	7
23106080601217	3	3	3	3	3	3	4	4	4	5	6	5
23106080601219	3	3	3	5	5	5	3	5	3	3	5	7
23106080601220	2	2	2	5	5	7	5	5	5	5	3	3
23106080601225	3	3	3	5	2	7	5	7	7	1	5	7
23106080601226	3	2	2	4	2	1	3	2	3	6	2	4
23106080601228	3	0	0	0	3	3	4	4	4	0	5	5
23106080601229	5	5	5	2	2	7	4	4	4	4	3	3
23106080601231	3	3	3	2	2	2	4	4	4	7	6	6
23106080601233	4	4	4	3	3	3	4	4	4	1	2	3
23106080601235	1	4	2	4	5	7	2	1	5	1	2	3
23106080601237	0	3	3	0	3	3	3	2	3	3	3	3
23106080601239	2	2	2	3	3	3	3	3	3	3	5	5
23106080601240	2	2	3	3	3	3	3	3	3	5	4	4
23106080601241	4	4	4	4	4	4	5	5	5	4	3	2
23106080601401	1	1	1	3	3	3	4	4	4	2	3	2
23106080601402	0	2	7	2	2	2	2	2	2	3	3	4
23106080601403	1	2	3	3	3	3	4	4	4	2	5	7
23106080601404	3	3	3	2	2	2	1	1	5	3	3	3
23106080601406	4	4	0	0	0	0	3	3	3	5	5	5
23106080601407	1	1	2	1	2	2	3	3	3	7	7	7
23106080601409	2	4	3	3	3	3	6	4	4	3	3	4
23106080601413	3	0	3	4	4	4	3	3	3	7	7	7
23106080601415	3	5	4	4	3	5	5	4	4	5	5	6
23106080601416	3	2	3	5	3	3	5	3	3	4	4	7
23106080601417	2	2	2	3	3	3	3	3	2	3	2	2
23106080601421	2	2	2	2	2	2	4	4	4	4	4	7
23106080601423	0	0	2	4	4	4	4	4	4	4	4	6
23106080601424	1	1	5	4	5	4	3	3	3	5	5	7
23106080601425	4	0	0	3	3	3	3	3	3	5	4	5
23106080601426	7	2	2	5	5	7	5	3	5	5	7	7
23106080601428	1	2	2	2	2	4	4	4	5	5	4	3
23106080601429	5	7	6	3	3	3	2	2	2	4	4	7
23106080601430	2	2	2	3	3	3	3	3	3	5	6	6
23106080601432	2	4	2	3	3	3	3	3	3	5	5	7
23106080601434	2	2	2	3	3	3	4	4	4	4	4	4
23106080601436	2	3	5	4	4	4	3	3	3	2	2	5
23106080601437	1	1	1	2	7	3	2	7	1	2	2	5
23106080601438	2	5	7	3	5	5	4	4	4	2	3	3
23106080601439	1	1	5	2	2	2	3	3	3	1	1	3
23106080601440	4	5	4	2	2	5	2	3	2	4	3	7
23106080601441	2	2	2	2	3	2	5	4	4	5	5	5
23106080701203	2	4	3	3	3	1	2	2	2	1	2	2
23106080701204	3	2	1	3	3	3	3	3	3	2	2	2
23106080701205	0	3	5	3	3	5	5	4	4	5	5	5
23106080701206	7	7	7	4	4	4	4	4	4	4	4	5
23106080701207	0	2	2	0	1	1	3	3	3	1	1	1
23106080701208	0	0	0	0	2	2	0	7	7	1	3	2
23106080701209	0	3	3	4	4	4	4	4	4	3	2	4
23106080701210	1	2	7	4	4	4	3	3	3	3	3	2
23106080701211	3	2	2	3	3	3	3	3	3	5	6	6
23106080701212	1	1	2	5	3	3	3	3	3	6	5	5
23106080701213	0	7	6	3	3	3	2	2	2	3	4	7
23106080701217	0	0	2	0	2	2	1	7	1	3	7	7
23106080701218	1	2	0	1	1	1	2	2	2	0	3	3
23106080701220	4	3	3	4	4	4	3	3	3	4	4	2
23106080701222	5	1	2	2	1	2	4	4	4	5	3	3
23106080701224	1	1	2	3	3	3	3	3	3	1	2	2
23106080701226	3	2	1	2	3	3	6	6	4	7	5	4
23106080701227	3	5	7	3	5	5	5	5	7	2	6	7
23106080701230	2	2	1	5	5	5	5	5	5	0	4	4
23106080701233	2	2	2	5	4	4	0	0	0	5	5	3
23106080701234	0	3	0	2	2	2	3	3	3	2	3	5
23106080701235	1	2	7	3	3	3	2	2	2	2	0	1
23106080901101	4	4	4	3	3	3	0	2	2	3	2	5
23106080901102	5	5	5	3	3	3	4	4	4	3	2	2
23106080901104	2	2	2	2	2	2	1	1	1	7	7	7
23106080901106	3	3	3	3	3	7	6	4	3	5	5	5
23106080901108	4	4	4	4	6	4	6	4	4	3	3	0
23106080901109	0	3	3	3	3	3	2	3	3	5	5	5
23106080901111	3	3	3	2	3	3	2	2	2	2	2	3
23106080901112	1	1	3	2	2	2	2	2	1	1	2	2
23106080901114	3	3	7	2	2	2	3	6	7	1	1	4
23106080901115	5	6	7	3	3	3	5	2	3	2	2	2
23106080901116	3	3	3	3	3	3	3	3	3	4	4	4
23106080901117	3	3	3	3	3	3	4	4	4	7	5	5
23106080901121	5	5	5	4	4	4	3	3	3	6	5	3
23106080901125	4	4	4	4	4	4	3	3	3	7	7	7
23106080901128	4	4	4	3	3	7	5	5	5	5	3	3
23106080901131	4	4	4	3	3	3	2	4	5	2	2	5
23106080901132	3	1	3	1	2	5	1	2	1	2	2	1
23106080901133	1	3	7	2	2	2	0	0	1	1	3	5
23106080901134	2	2	2	2	2	2	3	3	3	2	2	3
23106080901135	4	4	4	6	6	7	5	5	4	0	2	2
23106080901402	5	5	5	2	2	2	3	3	3	5	5	5
23106080901403	5	1	1	4	4	4	3	3	3	4	6	7
23106080901404	2	2	1	3	3	3	2	1	0	3	1	1
23106080901406	1	1	3	3	3	3	2	2	2	2	4	6
23106080901408	2	5	5	2	2	2	2	3	3	3	3	2
23106080901411	0	1	0	5	5	5	4	4	4	6	7	7
23106080901413	6	0	7	3	3	3	3	3	3	2	2	3
23106080901414	3	0	0	3	2	5	4	4	4	3	3	3
23106080901415	6	4	0	0	2	2	0	2	2	1	1	3
23106080901416	2	2	2	0	4	4	0	4	4	2	1	3
23106080901418	2	2	2	4	4	4	4	4	4	4	6	7
23106080901421	0	0	1	7	3	2	2	1	3	3	4	5
23106080901422	2	3	7	3	3	3	4	4	4	3	4	7
23106080901423	3	2	5	4	4	4	7	2	7	1	3	5
23106080901424	7	1	1	2	2	2	3	3	3	2	3	3
23106080901425	0	4	0	0	7	3	0	6	5	0	7	7
23106080901430	5	3	0	4	3	4	4	3	3	5	2	5
23106080901432	2	1	1	2	2	2	4	4	4	1	6	5
23106080901433	2	3	4	3	3	3	1	1	3	2	4	5
23106080901434	2	7	7	4	3	3	3	3	4	4	7	7
23106080901435	1	1	1	4	4	4	4	4	4	4	4	5
23106080901437	1	1	1	3	3	3	3	3	3	3	3	2
23106080901440	0	0	7	2	2	2	5	3	3	2	2	7
23106080901441	0	3	5	3	3	3	4	2	1	0	2	3
23106080901442	1	2	0	2	1	7	4	4	4	5	3	7
23106080901443	3	3	1	4	4	4	4	4	7	4	4	3
23113040107505	2	2	2	2	2	2	2	2	2	4	2	7
23113040107510	2	2	2	3	3	3	2	2	2	3	3	3
23113040107511	2	2	2	2	2	2	3	3	3	1	2	2
23113040107512	2	2	2	3	3	3	2	2	2	5	4	5
23113040107514	0	7	7	4	4	4	2	2	2	6	6	7
23113040107515	3	4	2	3	3	3	2	2	2	1	3	4
23113040107516	2	2	2	1	1	1	1	1	1	1	1	5
23113040107517	4	4	4	3	3	3	3	3	3	1	2	3
23113040107518	0	3	3	3	3	3	1	3	2	1	2	3
23113040107519	3	3	3	3	3	3	3	3	3	3	2	1
23113040107520	0	0	0	3	3	3	3	3	3	0	7	6
23113040107521	0	2	2	0	0	0	1	7	7	3	3	7
23113040107524	1	2	6	1	2	5	0	3	3	2	3	5
23113040107526	0	4	4	7	7	5	7	7	7	0	0	7
23113040107530	7	2	7	4	4	4	2	2	7	2	2	2
23113040107531	2	2	2	1	1	1	3	3	3	0	2	4
23113040107532	3	3	3	2	2	2	2	2	2	3	7	4
23113040107533	3	3	3	3	3	3	3	3	3	3	2	3
23113040107534	1	3	3	3	3	3	3	3	1	2	3	5
23113040107537	0	0	0	3	3	3	2	2	1	2	3	5
23113040107538	3	3	3	3	3	3	4	4	4	5	5	6
23113040107539	1	2	2	1	1	2	4	4	4	2	3	4
23113040107540	4	4	2	3	2	3	0	2	3	2	2	3
23113040107901	1	1	7	3	7	3	1	3	7	2	7	7
23113040107902	1	0	7	2	2	2	2	2	2	3	3	3
23113040107903	2	0	0	0	0	0	2	1	1	2	4	3
23113040107904	1	0	2	4	4	4	7	1	3	5	2	5
23113040107907	0	0	1	3	2	2	2	2	5	3	2	7
23113040107909	0	3	0	3	3	3	3	3	3	7	7	7
23113040107910	2	1	6	3	3	3	4	4	4	3	3	2
23113040107911	1	1	0	2	3	3	4	4	4	4	3	2
23113040107913	0	1	7	2	1	5	1	1	3	1	0	1
23113040107914	2	0	0	3	3	3	6	4	5	5	4	6
23113040107915	2	0	3	4	2	3	4	4	5	2	3	3
23113040107916	1	1	1	4	4	4	4	4	4	5	3	6
23113040107917	2	0	6	3	3	3	3	3	3	2	2	1
23113040107918	0	1	1	3	2	2	4	4	4	3	2	3
23113040107919	2	2	7	3	3	3	3	3	3	2	3	2
23113040107921	4	5	4	3	3	3	2	4	5	2	6	7
23113040107922	2	2	5	3	3	3	3	3	3	3	2	5
23113040107923	0	3	1	2	2	2	2	2	2	3	5	7
23113040107925	2	3	2	1	2	2	4	4	4	3	2	5
23113040107926	2	2	2	2	2	2	4	4	4	5	5	4
23113040107928	2	0	0	3	3	3	3	4	3	1	2	3
23113040107929	0	2	1	2	2	2	2	2	2	7	7	2
23113040107931	1	1	3	2	2	2	4	4	4	0	1	2
23113130212102	1	2	2	4	4	4	2	2	2	5	4	4
23113130212103	0	0	0	0	5	3	0	0	0	0	0	0
23113130212104	2	2	7	5	5	5	5	5	5	3	3	7
23113130212105	1	4	3	0	2	2	0	3	3	1	1	3
23113130212106	2	2	2	3	1	7	2	2	2	2	1	3
23113130212108	1	7	2	1	2	2	0	3	3	1	3	4
23113130212109	7	7	7	2	2	2	2	2	2	6	3	4
23113130212110	2	2	2	3	3	3	2	2	2	2	5	6
23113130212111	7	7	5	4	4	4	2	2	2	0	0	0
23113130212112	1	1	1	0	0	0	2	2	2	2	4	2
23113130212113	4	5	7	4	5	6	3	4	4	2	1	3
23113130212116	1	2	2	3	3	3	3	3	3	5	5	5
23113130212117	5	5	5	3	3	3	3	3	3	3	4	4
23113130212118	3	1	4	4	4	4	4	4	4	2	2	3
23113130212119	1	1	5	3	4	4	3	3	3	3	2	2
23113130212120	1	2	1	1	1	1	0	1	1	1	1	1
23113130212121	3	1	1	3	3	3	0	3	3	4	6	5
23113130212122	2	1	1	3	3	3	1	3	3	2	2	2
23113130212123	1	1	2	0	2	2	0	3	3	5	3	2
23113130212124	1	1	7	1	0	0	2	2	2	3	2	3
23113130212125	1	2	2	2	2	2	2	2	2	4	4	4
23113130212130	3	1	1	0	3	3	0	2	0	2	4	3
23113130212131	1	1	1	4	4	4	0	3	3	4	4	5
23113130212132	2	3	5	3	3	3	2	2	2	2	1	2
23113130212133	2	3	5	3	3	3	2	2	2	5	5	4
23113130212134	6	7	5	3	3	3	2	3	3	3	5	5
23105130508122	6	6	6	999	999	999	7	7	7	3	3	5
23106080601201	4	4	4	999	999	999	5	7	5	5	1	3
23106080701223	2	5	7	999	999	999	3	3	3	3	3	3
23113040107501	2	2	2	999	999	999	3	3	3	2	2	2
23113040107525	3	3	3	999	999	999	1	1	2	2	2	5
23113040107536	1	2	2	999	999	999	2	2	3	3	3	3
23113040107905	2	1	0	999	999	999	4	4	4	3	3	3
23102120108104	2	1	3	3	3	3	999	999	999	4	4	4
23104050201130	1	1	3	0	2	2	999	999	999	3	3	3
23104050201227	0	1	1	2	2	2	999	999	999	3	3	3
23104050201234	2	2	4	3	3	3	999	999	999	5	5	5
23105130500606	7	7	7	5	5	5	999	999	999	3	3	4
23105130508129	3	3	3	3	3	3	999	999	999	4	4	4
23106080601238	3	3	3	3	4	4	4	4	4	999	999	999
23106080601408	1	2	4	3	3	3	2	2	2	999	999	999
23106080901124	1	1	3	1	1	1	3	3	3	999	999	999
23106080901405	4	2	4	3	3	3	3	3	3	999	999	999
23106080601215	999	999	999	5	5	5	5	5	5	4	4	4
23106080601224	999	999	999	3	3	3	2	2	2	3	3	3
23113040107912	999	999	999	4	4	4	4	4	4	4	4	4
23104050201117	999	999	999	2	2	2	2	2	2	3	3	3
23104050201121	999	999	999	4	4	4	2	2	2	4	4	4
23106080601203	999	999	999	3	3	3	3	3	3	4	4	4
23106080601234	999	999	999	3	3	3	4	4	4	4	4	4
23106080701231	999	999	999	3	3	3	3	4	3	3	7	4
23106080901110	999	999	999	2	4	3	3	3	0	3	3	3
23106080901122	999	999	999	3	3	3	3	2	7	3	3	7
23106080901129	999	999	999	3	3	4	2	2	2	5	5	5
23106080901130	999	999	999	7	3	7	5	5	5	4	3	5
23106080901138	999	999	999	3	3	3	3	3	2	3	3	3
23106080901140	999	999	999	0	0	0	5	5	5	5	5	5
23106080901409	999	999	999	3	3	3	4	4	4	4	4	4
23106080901410	999	999	999	4	3	3	3	3	3	3	4	4
23106080901417	999	999	999	3	3	3	3	3	3	3	3	3
23106080901431	999	999	999	3	2	5	2	2	2	3	3	3
23106080901436	999	999	999	3	3	3	2	2	2	4	4	4
23113040107507	999	999	999	2	2	2	3	3	3	3	3	3
23113040107527	999	999	999	3	3	3	4	4	4	4	3	6
23113130212126	999	999	999	3	3	3	2	2	2	4	4	4
23102120206101	999	999	999	1	1	1	2	2	2	2	2	2
23102120206102	999	999	999	2	2	2	0	0	0	2	2	2
23102120206103	999	999	999	3	3	3	4	4	4	4	4	4
23102120206104	999	999	999	2	2	2	3	3	3	4	4	4
23102120206105	999	999	999	2	3	3	7	3	7	7	3	3
23102120206106	999	999	999	5	3	3	4	4	4	3	2	3
23102120206107	999	999	999	2	2	2	2	2	2	4	4	4
23102120206108	999	999	999	2	2	2	3	3	3	3	3	3
23102120206109	999	999	999	4	4	4	2	4	1	5	5	1
23102120206111	999	999	999	2	3	3	4	4	4	3	4	4
23102120206112	999	999	999	7	7	5	4	4	4	5	5	5
23102120206113	999	999	999	4	4	4	7	5	5	5	5	5
23102120206118	999	999	999	0	1	7	0	3	3	1	1	1
23102120206119	999	999	999	5	1	1	2	2	2	3	1	0
23102120801208	999	999	999	5	3	7	3	3	3	7	4	4
23104050201111	999	999	999	3	3	3	3	3	3	3	3	3
23105130500610	999	999	999	3	3	3	4	4	4	3	3	3
23105130508102	999	999	999	2	2	2	3	3	3	3	3	3
23105130508107	999	999	999	3	3	3	3	3	4	4	4	4
23105130508119	999	999	999	0	0	0	3	3	3	2	2	2
23105130508126	999	999	999	0	5	5	3	3	3	0	0	0
23105130508131	999	999	999	2	2	2	1	3	3	3	3	3
23105130508132	999	999	999	2	2	2	1	0	7	5	5	5
23106080601222	999	999	999	3	3	3	3	3	3	5	5	5
23106080601223	999	999	999	0	2	2	2	2	2	4	4	4
23106080701215	999	999	999	4	4	4	7	7	2	7	5	5
23106080701216	999	999	999	3	3	3	1	1	1	2	2	2
23106080701219	999	999	999	3	3	3	0	0	3	2	2	2
23106080701225	999	999	999	2	2	2	3	3	3	3	3	3
23106080901103	999	999	999	4	4	4	1	1	5	4	4	4
23106080901105	999	999	999	0	0	0	0	2	2	0	4	4
23106080901113	999	999	999	1	3	3	1	1	1	3	3	3
23106080901141	999	999	999	3	3	3	2	2	1	3	3	3
23106080901412	999	999	999	3	3	3	3	3	3	3	3	3
23106080901420	999	999	999	3	5	7	2	3	4	4	2	5
23106080901427	999	999	999	5	5	5	5	5	5	3	3	3
23106080901428	999	999	999	2	2	2	3	3	5	2	3	2
23106080901429	999	999	999	2	3	3	1	2	4	3	3	3
23106080901438	999	999	999	7	0	0	5	5	5	4	0	4
23106080901439	999	999	999	0	4	4	4	4	4	4	4	4
23106080901444	999	999	999	2	1	7	3	2	2	4	4	4
23113040107118	999	999	999	3	3	3	3	3	3	2	2	4
23113040107502	999	999	999	3	3	3	3	2	3	3	3	3
23113040107509	999	999	999	3	3	3	3	3	3	3	3	3
23113040107513	999	999	999	2	2	2	2	2	2	2	2	2
23113040107522	999	999	999	1	1	0	1	7	7	3	3	3
23113040107529	999	999	999	2	2	2	2	2	2	3	3	3
23113040107535	999	999	999	2	2	2	2	1	1	3	3	3
23113040107906	999	999	999	7	7	7	3	7	3	7	5	7
23113040107924	999	999	999	3	3	3	3	3	3	3	3	3
23113040107930	999	999	999	3	3	3	5	3	2	3	3	1
23113040107932	999	999	999	1	3	2	3	3	3	2	2	4
23113130212129	999	999	999	2	2	2	3	3	3	5	5	5
23102120801204	1	1	1	999	999	999	0	2	2	3	3	3
23102120801120	7	7	7	999	999	999	3	3	3	4	4	4
23102120801123	1	3	1	999	999	999	3	3	3	3	3	3
23104050201112	3	3	3	999	999	999	4	4	4	4	4	4
23104050201113	2	2	1	999	999	999	0	1	1	2	2	2
23105130500619	5	5	5	999	999	999	4	4	4	4	4	4
23105130500626	1	1	1	999	999	999	3	3	3	3	3	3
23105130508134	3	3	3	999	999	999	3	3	3	3	3	3
23106080601230	6	5	6	999	999	999	3	6	5	3	3	3
23106080601410	0	2	0	999	999	999	5	7	7	5	4	7
23106080601411	4	4	4	999	999	999	4	2	4	4	4	4
23106080601412	2	2	2	999	999	999	3	3	3	2	2	3
23106080601414	5	7	4	999	999	999	3	3	3	4	4	4
23106080701202	1	3	1	999	999	999	3	3	3	3	3	3
23106080701228	0	3	7	999	999	999	4	4	4	4	7	7
23106080701229	0	2	1	999	999	999	3	7	7	7	7	7
23106080901107	5	5	5	999	999	999	3	2	3	4	4	4
23106080901119	3	3	2	999	999	999	0	2	2	3	2	2
23106080901123	3	3	3	999	999	999	2	2	2	3	3	3
23113040107920	3	7	2	999	999	999	3	3	3	3	3	3
23113040107927	1	0	0	999	999	999	4	4	4	2	1	3
23113130212115	1	2	1	999	999	999	3	3	3	3	3	3
23113130212128	7	7	7	999	999	999	3	3	3	3	3	3
23102120108107	2	2	2	4	4	4	999	999	999	4	4	4
23102120108111	4	4	4	4	4	4	999	999	999	5	2	7
23102120108128	2	2	2	4	4	4	999	999	999	3	3	3
23102120108101	4	4	7	6	6	7	999	999	999	6	5	5
23102120108105	5	5	5	4	4	4	999	999	999	4	4	4
23102120108108	3	2	2	2	2	2	999	999	999	3	3	3
23102120108110	7	5	7	7	5	5	999	999	999	5	5	5
23102120108114	4	2	3	4	4	4	999	999	999	2	2	3
23102120108115	4	5	6	3	3	5	999	999	999	4	4	4
23102120108118	3	3	3	3	3	4	999	999	999	3	3	3
23102120108122	2	7	7	2	1	7	999	999	999	4	1	4
23102120108125	1	3	7	1	3	3	999	999	999	1	0	1
23102120108126	3	3	3	3	3	3	999	999	999	4	1	2
23102120108127	1	7	7	3	3	3	999	999	999	3	3	3
23102120108134	2	2	2	1	7	1	999	999	999	1	2	2
23102120108135	5	4	4	1	1	1	999	999	999	3	3	3
23102120108136	2	5	4	2	2	2	999	999	999	2	2	6
23102120108137	3	3	3	6	3	3	999	999	999	0	3	3
23102120108138	2	2	2	3	3	3	999	999	999	0	0	0
23102120108139	5	5	5	5	5	5	999	999	999	5	5	5
23102120108140	5	4	4	3	3	3	999	999	999	5	1	4
23102120108142	3	3	3	3	3	3	999	999	999	3	3	3
23102120801101	2	0	0	3	3	3	999	999	999	1	0	3
23102120801112	0	4	6	4	4	4	999	999	999	3	3	3
23102120801115	2	0	3	4	4	4	999	999	999	1	5	5
23102120801203	4	4	4	4	2	5	999	999	999	3	3	3
23104050201101	1	1	3	3	3	3	999	999	999	2	2	2
23104050201104	1	1	1	3	6	5	999	999	999	3	3	3
23104050201108	5	2	5	3	3	3	999	999	999	3	3	3
23104050201118	1	5	3	2	2	2	999	999	999	4	4	4
23104050201123	2	3	3	4	4	4	999	999	999	3	3	3
23104050201129	3	2	0	7	3	3	999	999	999	3	3	3
23104050201131	3	3	3	4	4	4	999	999	999	3	3	3
23104050201134	0	2	3	2	2	2	999	999	999	3	3	3
23104050201202	1	7	7	3	2	5	999	999	999	3	3	3
23104050201205	1	7	7	3	3	3	999	999	999	1	3	3
23104050201206	1	2	1	1	2	7	999	999	999	2	4	5
23104050201207	1	1	5	4	4	4	999	999	999	1	1	4
23104050201209	0	0	1	0	2	2	999	999	999	3	3	3
23104050201211	1	2	4	3	3	3	999	999	999	3	3	3
23104050201212	1	2	3	5	3	5	999	999	999	3	3	5
23104050201213	3	3	3	5	4	4	999	999	999	4	4	4
23104050201214	1	5	7	4	5	2	999	999	999	3	3	7
23104050201215	0	0	6	3	3	4	999	999	999	4	4	4
23104050201216	0	0	0	2	2	2	999	999	999	3	3	3
23104050201217	5	4	3	4	4	4	999	999	999	5	2	3
23104050201218	1	2	2	2	2	2	999	999	999	4	2	3
23104050201219	0	2	4	2	2	3	999	999	999	0	2	4
23104050201220	1	1	1	2	2	2	999	999	999	3	3	3
23104050201221	5	3	5	2	2	2	999	999	999	3	2	5
23104050201223	0	3	3	0	3	3	999	999	999	3	1	2
23104050201224	0	3	4	3	3	3	999	999	999	3	3	3
23104050201229	3	3	3	3	3	3	999	999	999	3	6	6
23104050201230	1	5	0	6	5	7	999	999	999	5	5	7
23104050201231	2	1	3	3	3	3	999	999	999	2	2	2
23104050201232	0	2	1	2	2	5	999	999	999	6	3	3
23105130500622	3	3	3	7	6	7	999	999	999	5	1	3
23105130508106	3	3	3	2	2	2	999	999	999	3	3	3
23106080601420	0	0	0	0	0	7	999	999	999	3	3	3
23106080601433	3	5	2	4	4	4	999	999	999	4	4	4
23105130508116	2	2	2	2	2	2	2	2	2	0	0	0

## Sheet: explanation
sheet1（DS-36）	Regarding the item-level explanation: y1-y9 correspond to the scores of each question on the depression scale in the first round of testing; y10-y18 represent the scores for each item of the depression scale in the second round of testing; y19-y27 represent the scores for each item of the depression scale in the third round of testing; The values of y28-y36 correspond to the scores of each questi…
	Explanation on the Invariance of Measurement: The measurement invariance results were all based on the data in sheet 1. First, use the SPSS and Visual Studio Code software to convert the "DS-36.xlsx" file into a "DS-36.dat" format file. Then, use this".dat" file for the Mplus analysis. The file format conversion before the analysis (converting "DS-36.xlsx" to "DS-36.dat") and the running code wer…
sheet2（Frequency-LTPA）	Regarding the item-level explanation: V_freq_T1 represents the frequency of vigorous-intensity Leisure-Time Physical Activity that the subject engaged in during their leisure time in the first round of testing. M_freq_T1 represents the frequency of moderate-intensity Leisure-Time Physical Activity that the subject engaged in during their leisure time in the first round of testing. L_freq_T1 repre…
