# Supplementary material for: Intensity-specific leisure-time physical activity and depressive symptoms among first-year university students: a four-wave longitudinal study
Source: PeerJ. 2026 Jul 2;14:e21498. doi: 10.7717/peerj.21498 (PMC13333126; doi:10.7717/peerj.21498)
Supplement: Supplemental Information 4 — Mplus input files (.inp; UTF-8) used to reproduce the analyses in this study, including measurement invariance testing (PHQ-9), unconditional latent growth curve models (LGCM), and parallel-process latent growth models. Software required: Mplus (version 8.x or later). How to run: unzip the archive, place the corresponding .dat data file(s) in the same folder as each .inp file (or edit the path), then open the .inp file in Mplus and click Run. Data dependencies: the scripts reference the study dataset exported as .dat; variable order must match . Missing data code: 999. A README.txt file in the ZIP provides a file-by-file description and the referenced data filenames. [file peerj-14-21498-s004.zip › 03_MI_scalar_PHQ9.inp]

TITLE: Strong Invariance for PHQ-9
DATA: FILE IS DS-36.dat;
VARIABLE: NAMES ARE id y1-y36;
            USEVARIABLES = y1-y36;
            MISSING=ALL (999);
ANALYSIS: ESTIMATOR = MLR;
MODEL: f11 BY y1 y2-y9(1-9);
         f21 BY y10 y11-y18(1-9);
         f31 BY y19 y20-y27(1-9);
         f41 BY y28 y29-y36(1-9);
         y1-y9 pwith y10-y18;
         y1-y9 pwith y19-y27;
         y1-y9 pwith y28-y36;
         y10-y18 pwith y19-y27;
         y10-y18 pwith y28-y36;
         y19-y27 pwith y28-y36;
         [y1 y10 y19 y28] (10);
         [y2 y11 y20 y29] (11);
         [y3 y12 y21 y30] (12);
         [y4 y13 y22 y31] (13);
         [y5 y14 y23 y32] (14);
         [y6 y15 y24 y33] (15);
         [y7 y16 y25 y34] (16);
         [y8 y17 y26 y35] (17);
         [y9 y18 y27 y36] (18);
         [f21*];[f31*];[f41*];
OUTPUT: STAND CINT;

2. Unconditional Growth Model
2.1 DS
