# Supplementary material for: Intensity-specific leisure-time physical activity and depressive symptoms among first-year university students: a four-wave longitudinal study
Source: PeerJ. 2026 Jul 2;14:e21498. doi: 10.7717/peerj.21498 (PMC13333126; doi:10.7717/peerj.21498)
Supplement: Supplemental Information 4 — Mplus input files (.inp; UTF-8) used to reproduce the analyses in this study, including measurement invariance testing (PHQ-9), unconditional latent growth curve models (LGCM), and parallel-process latent growth models. Software required: Mplus (version 8.x or later). How to run: unzip the archive, place the corresponding .dat data file(s) in the same folder as each .inp file (or edit the path), then open the .inp file in Mplus and click Run. Data dependencies: the scripts reference the study dataset exported as .dat; variable order must match . Missing data code: 999. A README.txt file in the ZIP provides a file-by-file description and the referenced data filenames. [file peerj-14-21498-s004.zip › 13_parallel_process_latent_growth_model_ds_m_dat_on_gender.inp]

TITLE: Parallel Process Latent Growth Model;
DATA: FILE = DS-M.dat;
VARIABLE: NAMES = gender DS1-DS4 M1-M4;
  USEVARIABLES = gender DS1-DS4 M1-M4;
  MISSING = ALL (999);
ANALYSIS: ESTIMATOR = MLR;
MODEL:
  I1 S1 | DS1@0 DS2@1 DS3@2 DS4@3;
  I2 S2 | M1@0 M2@1 M3@1.5 M4@2;
  I1 S1 I2 S2 ON gender;
  I1 WITH I2 S2;
  S1 WITH I2 S2;
OUTPUT: TECH1 TECH2 TECH4 STAND MODINDICES RESIDUAL;
PLOT: TYPE = PLOT3;
  SERIES = DS1-DS4 M1-M4 (*);
