# Supplementary material for: Intensity-specific leisure-time physical activity and depressive symptoms among first-year university students: a four-wave longitudinal study
Source: PeerJ. 2026 Jul 2;14:e21498. doi: 10.7717/peerj.21498 (PMC13333126; doi:10.7717/peerj.21498)
Supplement: Supplemental Information 4 — Mplus input files (.inp; UTF-8) used to reproduce the analyses in this study, including measurement invariance testing (PHQ-9), unconditional latent growth curve models (LGCM), and parallel-process latent growth models. Software required: Mplus (version 8.x or later). How to run: unzip the archive, place the corresponding .dat data file(s) in the same folder as each .inp file (or edit the path), then open the .inp file in Mplus and click Run. Data dependencies: the scripts reference the study dataset exported as .dat; variable order must match . Missing data code: 999. A README.txt file in the ZIP provides a file-by-file description and the referenced data filenames. [file peerj-14-21498-s004.zip › README.txt]

README – Mplus code files (PeerJ submission)

Software
- Mplus 8.3 (input files: .inp; UTF-8 encoding)

How to run
1) Put the corresponding .dat data file(s) in the same folder as the .inp file(s), or update the path in the DATA: FILE IS ... line.
2) Open each .inp file in Mplus and click Run.

Data preparation (as used in this study)
- Excel -> SPSS 26.0 -> export as .dat
- Ensure the .dat file is saved/converted to UTF-8 encoding (e.g., via Visual Studio Code).
- Variable order in VARIABLE: NAMES / USEVARIABLES must match the column order in the .dat file.
- Missing value code: 999

File list
- 01_MI_configural_PHQ9.inp  (DATA file: DS-36.dat)
- 02_MI_metric_PHQ9.inp  (DATA file: DS-36.dat)
- 03_MI_scalar_PHQ9.inp  (DATA file: DS-36.dat)
- 04_this_is_an_example_of_unconditional_lgcm_ds_dat.inp  (DATA file: DS.dat)
- 05_this_is_an_example_of_unconditional_lgcm_ltpa_dat.inp  (DATA file: LTPA.dat)
- 06_this_is_an_example_of_unconditional_lgcm_v_ltpa_dat.inp  (DATA file: V-LTPA.dat)
- 07_this_is_an_example_of_unconditional_lgcm_m_ltpa_dat.inp  (DATA file: M-LTPA.dat)
- 08_parallel_process_latent_growth_model_ds_ltpa_dat_on_gender.inp  (DATA file: DS-LTPA.dat)
- 09_parallel_process_latent_growth_model_ds_ltpa_dat_on_gender.inp  (DATA file: DS-LTPA.dat)
- 10_parallel_process_latent_growth_model_ds_v_dat_on_gender.inp  (DATA file: DS-V.dat)
- 11_parallel_process_latent_growth_model_ds_v_dat_on_gender.inp  (DATA file: DS-V.dat)
- 12_parallel_process_latent_growth_model_ds_m_dat_on_gender.inp  (DATA file: DS-M.dat)
- 13_parallel_process_latent_growth_model_ds_m_dat_on_gender.inp  (DATA file: DS-M.dat)

Notes
- These .inp files were converted from the previously uploaded DOCX to a machine- and human-readable code format, as requested by PeerJ.
